# Supplementary material for: Integrating GWAS, linkage mapping and gene expression analyses reveal the genetic control of first branch height in Brassica napus L
Source: Front Plant Sci. 2022 Dec 15;13:1080999. doi: 10.3389/fpls.2022.1080999 (PMC9798901; doi:10.3389/fpls.2022.1080999)
Supplement: Supplementary file 3 [file Table_1.xlsx]

## Sheet: Sheet1
Supplementary Table 1 | The specific qRT-PCR primers used in this study
Primer Name	Primer Sequence (5'-3')	Primer Name	Primer Sequence (5'-3')
BnaActin-QF	CTGGAATTGCTGACCGTATGAG	BnaActin-QR	ATCTGTTGGAAAGTGCTGAGGG
BnaA02g12770D-QF	TAACGGAGGAGAAACCAAGTAC	BnaA02g12770D-QR	GATGAACACGAAGACGAAGATG
BnaA02g12780D-QF	GGTGTTCTTGTAGTTTGGCTTT	BnaA02g12780D-QR	GTTAACTGCGCACTGATGATAG
BnaA02g12790D-QF	CTAAAGGAAGTGATCGCCAATG	BnaA02g12790D-QR	CTTTTTCGTTGACCGTGAAGAT
BnaA02g12800D-QF	CCCCACTGAAAATCTTTGATGG	BnaA02g12800D-QR	CATTCTTGCACTTCCTTCAACA
BnaA02g12820D-QF	CATGTGGTAACCAAAGCTTTGA	BnaA02g12820D-QR	AGCAAAACGAACTCTCTCAAAC
BnaA02g12830D-QF	GGTTCAAGGATGTTCATGCTTT	BnaA02g12830D-QR	CTTGTGCGATTAGAGCTTCATC
BnaA02g12840D-QF	GCAAGGCCAAAACCAAAATTAC	BnaA02g12840D-QR	TTGCGGATAAGGTAGTCAACTT
BnaA02g12850D-QF	CTCCGTCCTGCGATATTTAGAT	BnaA02g12850D-QR	AGTTTGTTGTTGCTGAAAGGAG
BnaA02g12860D-QF	ATGTCCTCGTGATAGTGATGAC	BnaA02g12860D-QR	AGATGTCGATGATGTTTCCAGT
BnaA02g12870D-QF	GTTTGTGCAGACAGAGAAAACT	BnaA02g12870D-QR	AAAGCTAAAGAGTCACACCAGA
BnaA02g12880D-QF	TTGAAAATAGATCTGCGGCATG	BnaA02g12880D-QR	GAGCAGGTTTAAGCAGATTACG
BnaA02g12890D-QF	GGTTAGTGAGGCAGTTCAATTC	BnaA02g12890D-QR	TGAGGATCACGATTCCATACAG
BnaA02g12910D-QF	CACCAAATTCAATTGTTGGCAC	BnaA02g12910D-QR	ATCTGAGACTAGGATTTCAGCG
BnaA02g12920D-QF	GACAAGGTTTCAATCCACTGTC	BnaA02g12920D-QR	ACGATGGTAAAGCATCTGAAGA
BnaA02g12930D-QF	AAACTCTTCAAATTGCCGACTC	BnaA02g12930D-QR	CCCATACATACACGTACGTACA
BnaA02g12940D-QF	CAGTTGTGGGTTTTGGTAGATG	BnaA02g12940D-QR	CTCTTCTGATTGCATTGCTCTC
BnaA02g12950D-QF	ATTTAGCTGGTGTCAGTAGACC	BnaA02g12950D-QR	GCACCTAATGTACCCTTGTAGT
BnaA02g12960D-QF	CTTTTGATCGATCAGCGGTTAG	BnaA02g12960D-QR	ATATCCAATCTCTCGCATCCTG
BnaA02g12970D-QF	TCGAGTATTGTAAGATTCGGGG	BnaA02g12970D-QR	CGAAACGAAGAACCGATCATAC
BnaA02g12980D-QF	CAAGATTGTCAAGCAAAAGGGA	BnaA02g12980D-QR	CTTGTAGATCGCCGGAGATTAT
BnaA02g12990D-QF	GAAAAATGGCCGACGATAAAGA	BnaA02g12990D-QR	CTGTACTTCATTTGCAGCCTTT
BnaA02g13000D-QF	GATGTTCCCGTCATTTTAGCTT	BnaA02g13000D-QR	CGGTGAGTCTTCAATTTGTTGG
BnaA02g13010D-QF	TTCGATCTCCAGGATATGTTGG	BnaA02g13010D-QR	CTTCTACACCACCCCTATTGTT
BnaA02g13020D-QF	GAAGGGCAAGCTGAATCTATTG	BnaA02g13020D-QR	TGTCTGTTGCACTTAGAGACAA
BnaA02g13040D-QF	GCCTGCATGGAAAATAGAGAAG	BnaA02g13040D-QR	GCCGTTAATGATGAGAACTTCC
BnaA02g13050D-QF	GGAGCCGATTATCATCCTAACA	BnaA02g13050D-QR	GCTTCCCTCAGAGTTAATAGCT
BnaA02g13060D-QF	CTTGTAGCTAGCCGTAGAGTAC	BnaA02g13060D-QR	TATCTCAGCGTACTCAGTTGAC
AtActin-QF	CTCCTTTGTTGCTGTTGACTAC	AtActin-QR	GCACAATGTTACCGTACAGATC
