# Supplementary material for: Integrating GWAS, linkage mapping and gene expression analyses reveal the genetic control of first branch height in Brassica napus L
Source: Front Plant Sci. 2022 Dec 15;13:1080999. doi: 10.3389/fpls.2022.1080999 (PMC9798901; doi:10.3389/fpls.2022.1080999)
Supplement: Supplementary file 4 [file Table_2.xlsx]

## Sheet: Sheet1
Supplementary Table 2 | Specific primers for BnaA02.TCP1 full-length, promoter, and CDS cloning
Primer Name	Primer Sequence (5'-3')	Purpose	Tm/℃
BnaTCP1_All FP	CATGTTTTTCAGATTTGGGTCTGGA	Full-length of BnaA02.TCP1 cloning	62
BnaTCP1_All RP	TCATCATGCATGTGTGATTATGTGG
BnaTCP1_Pro FP	GACCCAATCCGTTGTCCTCTTAT	Clone of BnaA02.TCP1 promoter	58
BnaTCP1_Pro RP	TTCAGATTTGGGTCTGGATATGCA
BnaTCP1_CDS	ATGTCTTCTTCCAACAATGAT	Clone of BnaA02.TCP1 CDS	58
BnaTCP1_CDS	CGCTAGAGAAGAGTCTTGAACCAA
