# Supplementary material for: Integrating GWAS, linkage mapping and gene expression analyses reveal the genetic control of first branch height in Brassica napus L
Source: Front Plant Sci. 2022 Dec 15;13:1080999. doi: 10.3389/fpls.2022.1080999 (PMC9798901; doi:10.3389/fpls.2022.1080999)
Supplement: Supplementary file 5 [file Table_3.xlsx]

## Sheet: Sheet1
Supplementary Table 3 | FBH phenotype of RIL population in different environments
Line Name	2016Wuhan (cm)	2016Yangzhou (cm)	2016Xiantao (cm)	2017Wuhan (cm)	2017Yangzhou (cm)
CA02-001	81.3333	57.9667	68.4259	62.1833	51.7667
CA02-002	90.5	67.375	74.1	60.6333	50.1667
CA02-003	92	63.4	72.3917	65.5741	57.2
CA02-004	67	64.7	82.6619	72.9	60.35
CA02-005	75.1	69.3333	94.3454	67.0667	72.7
CA02-007	68	60.8	82.4	61.8296	72.8667
CA02-008	69.4	63.8333	80.6667	63.4481	65.9333
CA02-010	79.8889	77.3	86.8	84.1667	47.3
CA02-011	52.5556	23.1429	69.3857	47.3259	29.2333
CA02-013	66.2	64.6667	77.725	69.8	60.1
CA02-014	76.8	60.9333	86.1667	64	58.1667
CA02-015	7.33333	54.8667	61.2556	59.0667	47.6
CA02-017	73.8	66.4	85.4667	72.2963	62.9333
CA02-018	53.4	48.4	72.9889	55.2333	59.4333
CA02-019	57.2222	65.9	82.1667	65.2	53.7
CA02-020	63	60.8667	68.1619	60.3074	68.7
CA02-021	52.375	53.1667	76.775	69.5741	54.8833
CA02-022	32.8889	34.85	57.3333	41.2	38.8048
CA02-023	25.4444	19.2	47.6333	39.8593	40.1333
CA02-024	66.7778	47.8333	77.7185	62.8778	41.6667
CA02-027	43.375	12.9167	58.1	48.2917	32.1333
CA02-028	56.9	60.5	75.3333	67.1963	47.2
CA02-029	51.3	51.5333	77	70.775	63.4333
CA02-030	69	69.3667	88.9667	69.65	67.2333
CA02-031	80	72.1667	81.7926	86.1667	53.6
CA02-032	87.2857	69.5667	67.4512	74.825	48.6333
CA02-033	95.5	77.7333	80.8111	73.4333	61.6
CA02-034	15.6	36.24	38.7065	44.1005	34.0778
CA02-036	62.5	40.6	66.2741	51.5333	49.2
CA02-037	37.4444	10.0208	54.9333	50.4407	25.0333
CA02-039	88.6	74	80.397	61.7111	57.9667
CA02-040	96.6	72.6	92.1778	76.3583	64.6667
CA02-041	30.875	13.9	62.7833	54.2667	47.7667
CA02-042	47.8	17.1556	64.6	58.8083	44.5667
CA02-043	82.1	73.8667	80.3259	68.4667	45.3667
CA02-044	78	73.5	76.475	67.5333	49.4667
CA02-051	121.4	93.0667	90.3333	67.225	53.8
CA02-052	110.5	89.3333	91.5111	103.533	78.2667
CA02-054	68.6	53.9667	76.7157	69.15	61.1333
CA02-055	100.7	72.9333	81.1333	62.8667	63.1667
CA02-056	55.1	26.35	67.9889	64.3	61.6333
CA02-057	80.4	51.9333	70.2259	62.5333	45.3444
CA02-059	79.3333	66.7667	82.5259	60.6704	46.8333
CA02-062	41.7143	68.8	80.6556	76.8	47.3667
CA02-064	74.25	24.6143	34.125	38.8471	42.1333
CA02-065	74	61.45	74.7185	54.5	46.3667
CA02-066	104.111	69.5	81.7333	68.2333	56.6
CA02-067	36.5556	12	43.4444	33.6667	32
CA02-068	104.6	70.2333	87.1	87.9667	61.9333
CA02-069	75.4444	49.9333	64.45	56.1083	45.1333
CA02-071	78	66.9667	83.2667	58.7	47.8
CA02-072	51.6	30.6	61.9236	47.1	40.4667
CA02-073	54	51.3667	83.6333	57.9333	46.5333
CA02-074	46.4444	62.15	67	47.4	38.4333
CA02-075	77.2222	68.3	71.9963	63.7	62.05
CA02-076	34.5	14.8	56.7741	46.8667	38.6
CA02-077	54.625	14.8333	62.6926	55.8	28.4
CA02-078	65.5	79.9667	83.4333	76.8917	67.563
CA02-079	80.3333	65.7	87.0407	75.55	65.3333
CA02-080	60.8	36.4944	75.5	51.2926	49
CA02-081	109.1	83.3	89.7333	83.8	78.5
CA02-082	100.7	85.3	90.6179	73.9333	63.9667
CA02-084	73.5	50.7	49.7	57	32.4667
CA02-085	74.5	62.35	73.9148	70.1333	53.2667
CA02-086	81.2	75.2333	77.3108	87.3333	65
CA02-088	72.1	71.3333	77.7296	80.1963	61.9
CA02-089	27.3333	29.9	41.5	51.2667	40.7296
CA02-090	39.75	57.85	71.6667	53.0333	41.3333
CA02-091	63.2	77.5	71.0333	79.1333	64.5
CA02-092	56.75	53.95	55.9	62.2	54.0667
CA02-095	52	43.4286	70.4	50.15	55.1333
CA02-096	68.2	64.9333	62.1389	48.45	61.1815
CA02-097	61.8	16.7	53.5815	26.8333	54.6
CA02-098	62.7	78.5667	66.3222	43.1167	51.3667
CA02-099	99.7	75.6	89.8333	82.2333	65.4
CA02-101	88.9	54.2704	82.1852	68.8	71.9667
CA02-102	94.8	70.7	79.5333	66.5167	58.3
CA02-103	88.3	72.0333	87.8926	74.75	62.763
CA02-104	68.4	75.3	75.9444	71.863	52.1333
CA02-105	91.7	72.7333	81.1	72.1	45.1
CA02-106	63.2	52.2	84.3684	68.2333	58.9417
CA02-107	47	17.25	58.1111	28.8593	45
CA02-108	93.6	14.5222	59.9	41.9	48.4667
CA02-109	94.4	77.6333	93.4889	69.3167	58.9667
CA02-110	57.1	76.7333	86.1667	71.2333	61.4
CA02-112	96.6	60.9	76.4333	71	59.4667
CA02-113	60.875	51.6	75.4381	58.7	47.4
CA02-114	50.4444	37.1	69.2148	48.2667	43.1
CA02-115	45.6667	17.8167	43.1667	30.9667	23.2333
CA02-116	48.7778	14.5278	43.0333	37.15	33.7667
CA02-117	50.2	19	59.6259	45.3111	36.1667
CA02-118	47.5	15.3333	48.5519	31.9333	34.1222
CA02-119	82	46.4	56.95	50.6333	40.3333
CA02-120	82.7	50.4	71.9583	66	50
CA02-121	44.6	27.8	52.2222	53.7333	38.2667
CA02-122	53.2222	42.4	50.8159	50.3	35.7
CA02-126	50.5	51.3667	73.175	54.5	53.2
CA02-128	63	64.7667	84.55	61.1095	52.15
CA02-129	57	62.2333	79.6	56.6333	36.1444
CA02-134	15.1	6.15	29.6619	14	37.4333
CA02-136	52.375	42.2875	68.3296	44.4	52.5667
CA02-137	26.7778	12.6857	52.936	32.25	36.2667
CA02-138	24.8	16.5	56.4407	24.3	37.9333
CA02-139	65.8	77.2	85.7667	62	64.5667
CA02-140	48.4	44.637	59.5093	56.9667	53.0333
CA02-141	62.875	55.1	69.7333	56.6741	41.6333
CA02-142	59.75	55.7	73.3	59.4667	43.5333
CA02-143	60.9	47.9	63.5333	49.8667	36.9333
CA02-144	58.8	59.9667	69.9	54.9852	41.5333
CA02-145	24.5	8	39.4429	19.9852	19.4111
CA02-146	35.75	27.5	54.7583	50.6333	47.5
CA02-147	36	18.5333	46	42.963	42.8
CA02-148	65.3	61.6	67.1556	50.4	32.9
CA02-149	56.8	58.4333	86.1667	52.1667	56.9667
CA02-150	65.1	69.4333	74.8481	72.3333	69.0963
CA02-151	62.7	55.2333	82.5111	66.9333	50.3667
CA02-152	72.5	62.1667	77.3667	69.2185	68.9
CA02-153	74.3333	71.5333	83.7407	72	70.0852
CA02-154	44	42.5	62.8333	47.1889	37
CA02-158	76.8	68.7667	77.4	60.9	58.0667
CA02-159	50.25	16.4	27.3833	49.6667	44.7667
CA02-161	74.6	57.9333	69.8333	59.3	52.7667
CA02-162	76.2857	19.5	47.6333	65.5	45.163
CA02-163	38	19.65	46	36.8667	39.9
CA02-164	71.6	60.2333	72.5333	66.8667	56.3333
CA02-165	105.333	62.2333	72.1722	61.7	49
CA02-166	75	66.8333	79.2333	67.3481	55.9667
CA02-167	86	70.5667	77.5	68.1333	42.4815
CA02-168	54.5	47.4	65.8	68.1667	42.3667
CA02-169	78.7778	73.0333	85.9259	63.7333	76.3333
CA02-170	74.8889	75.6	91.9583	61.7	56.8333
CA02-171	93.3333	65.6	70.7	59.2333	35.5
CA02-172	56.1429	58.326	60.919	56.2667	54.5667
CA02-173	15	53	50.25	68.1667	42.3667
CA02-174	88.9	69.5	84.4333	58.4667	56.1
CA02-175	51.6667	23.6786	58.8083	48.4407	42
CA02-176	99.6	67.8333	74.2074	59.9333	39.0667
CA02-177	50.3333	23	66.9917	42.2667	51.5667
CA02-178	101.2	65.0333	87.2095	71.4	74.963
CA02-179	82.7	59.4	62.1333	54.4333	63.8667
CA02-181	10.4286	59.1667	66.4037	30.1667	29.3444
CA02-183	105.1	70.9333	90.3667	73.8333	60.9667
CA02-184	87.7778	61.1	55.5148	68.4	46.8667
CA02-185	96	67.6667	67.3667	77.5	62.0333
CA02-186	43.3	16.15	53.1333	31.4333	35.5333
CA02-187	71.2	61.2	64.1212	55.2148	50.4667
CA02-189	59.4	52.2667	68.2238	47.8333	45.2667
CA02-190	59.1	56.8	55.6065	46.9	41.7333
CA02-191	98.5	74	85.1333	105.5	73.5333
CA02-192	69.8	52.9	65.7593	51.3	37.8333
CA02-194	63.8	30.5	57	45.8	34.9667
CA02-195	72.7	58.9	70	56.7667	39.4333
CA02-196	60.5	49.1704	67.2556	49.2917	34.3
CA02-197	38.1	16.1333	44.7	30.8667	33.4
CA02-198	61.4	60.4	63.3222	51.5667	63.1
CA02-199	39	17.7	64.8333	45.0333	37.9333
CA02-201	49.7	15.7	52.2	53.9333	32.9
CA02-202	52.125	12.8	57.2259	47.7333	39.8333
CA02-203	75.7	64.0879	68.7111	52.75	46.3
CA02-204	43.8571	30.2556	69.9333	52.3667	45.8
CA02-205	46	18.2222	57.3056	42.4333	32.4333
CA02-206	38	19.8833	68.9	39.3	32.1333
CA02-207	80.2	74	76.5778	56.7667	53.8667
CA02-208	68.8	76.6333	93.9519	72.7333	64.7
CA02-209	62.4	61.8667	73.5667	63.8	44.6667
CA02-210	82.4	67.9	83.6667	79.8333	47.0667
CA02-211	61.7	64.3333	74.8593	62.1333	45.6
CA02-212	45.5	44.3296	76.1333	57.7333	51.7333
CA02-213	66.3	64.5	63.5926	74.6	48.2333
CA02-214	86.9	80.5	95.8667	73.6667	69.9963
CA02-215	101.1	76.6	75.3333	70.3	53.15
CA02-216	85	61.4	73.325	72.9333	43
CA02-217	74	56.1	63.1333	48.9963	42.8333
CA02-218	82.7778	76.7556	78.8778	78.6667	51.3
CA02-219	75.2	55.8	71.8	59.9667	48.8333
CA02-221	86.4	68	79.3333	61.5333	45.1
CA02-222	42.6667	18.25	44.2222	23.0556	53.6333
CA02-223	67.4	76	82.8333	67.6	64.5
CA02-225	65.2	66.1333	87.7	66.2815	65.8667
CA02-226	80.9	41.35	68.1963	38.875	28.8
CA02-227	43.375	15.5944	48.5333	35.5259	42.5667
CA02-228	37	17.6	51.3963	35.3	33.8333
CA02-229	91.4	67.2333	77.3333	84.3667	61.9333
CA02-230	98.5	71.8852	77.1286	60.9333	54.0333
CA02-231	48.375	28.0667	41.1667	50.5	40.5
CA02-232	89.5	60.8889	80.4667	58.2333	44.6333
CA02-233	87.8	59.8	78.5879	77.4	54.9667
CA02-235	93.5	56.8889	78.2381	69.3333	63.5667
CA02-236	109.1	73.2333	85.8667	73.8667	56.4333
CA02-237	94.2222	81.6037	60.6381	83.4935	38.5667
CA02-238	71.1	55.9	76.7667	58.4667	49.8
CA02-240	85.2	44.7083	49.4565	48.7852	33.6
CA02-241	100.7	69.7	79.6	74	58.4333
CA02-242	75.7	57.6	69.8917	65.2	55.5333
CA02-243	97	66.3667	80.2074	68.25	49.4667
CA02-244	77.5556	61.9667	71.187	64.7	60.8667
CA02-247	42.5	32.75	79.4111	57.3333	42.5667
CA02-250	87.6	68.2667	80.9333	63.8333	49.1667
CA02-251	83.2	63.2667	85.6556	61.5667	57.5333
CA02-252	88	85.8074	86.8259	72.2667	71.3667
CA02-253	84.7	74.6	77.9583	81.2333	56.4333
CA02-254	87.4	70.3	81.7704	70.5667	62.9333
CA02-255	87.8	75.7083	81.8519	73.9667	42.5667
CA02-256	100.6	87.3333	91.6713	74.4	72.0667
CA02-257	49.3333	29.75	57.4815	42.5481	36.6
CA02-258	55.5	17.4286	68.3556	46.8667	36.2667
CA02-259	45.6667	13.6667	46.0143	45.9667	37.3667
CA02-260	87.3	67.7667	80.4	76.5667	68.65
CA02-264	81.1	15	52.206	22.7333	30.0333
CA02-266	65.852	62.7667	74.8185	75.2667	63.7667
