# Supplementary material for: Integrating GWAS, linkage mapping and gene expression analyses reveal the genetic control of first branch height in Brassica napus L
Source: Front Plant Sci. 2022 Dec 15;13:1080999. doi: 10.3389/fpls.2022.1080999 (PMC9798901; doi:10.3389/fpls.2022.1080999)
Supplement: Supplementary file 6 [file Table_4.xlsx]

## Sheet: Sheet1
Supplementary Table 4 | Variance components and broad-sense heritability of FBH in linkage and association populations
Population	Variance component			Residual error/e	H2
	G	E	G×E
RIL	149.91	99.11	23.81	69.19	0.8896
GWAS	229.05	57.9	33.76	117.9	0.9261
G and E indicate genotype and environment variance, respectively, and G × E indicate interaction of G and E.
H2 indicates family mean-based broad-sense heritability.
