# Supplementary material for: Integrating GWAS, linkage mapping and gene expression analyses reveal the genetic control of first branch height in Brassica napus L
Source: Front Plant Sci. 2022 Dec 15;13:1080999. doi: 10.3389/fpls.2022.1080999 (PMC9798901; doi:10.3389/fpls.2022.1080999)
Supplement: Supplementary file 7 [file Table_5.xlsx]

## Sheet: Sheet1
Supplementary Table 5 | FBH phenotype of association population in different environments
Material code	2016Wuhan (cm)	2017Wuhan(cm)	2018Wuhan(cm)	2019Wuhan(cm)	BLUP(cm)
TH001	56.25	63.19	56.61	50.2222	56.7015
TH002	62.61	68.51	66.7	60.9	64.3158
TH003	69.62	80.44	73.86	67.7	72.0356
TH004	61.46	69.53	70.95	54.8815	63.8699
TH005	70.8	85.91	84.87	61.9667	74.8349
TH006	66.54	76.63	78.46	60.6333	69.8393
TH007	57.7	70.69	64.7	44.1667	59.2803
TH008	61.35	67.52	77.88	54.35	64.8742
TH009	67.49	84.15	73.61	57.3333	69.9144
TH010	53.65	72.07	44.7	36.3333	52.1213
TH011	69.44	73.21	73.27	74.8963	71.8479
TH012	63.16	79.83	63.89	51.7333	64.29
TH013	64.87	73.21	82	57.8667	68.828
TH014	69.77	80.98	81.96	64.8926	73.4388
TH015	63.05	67.46	71.76	61.6667	65.5406
TH016	81.72	99.23	91.06	79.6741	86.1283
TH017	68.82	83.6	81.27	59.4667	72.3969
TH018	59.83	67.97	74.83	50.1963	62.9337
TH019	75.45	86.48	93.1	72.9667	80.572
TH020	61.96	73.65	68.27	53.0148	63.8864
TH021	54.23	58.83	59.11	47.7083	55.2022
TH022	67.31	84.26	67.34	58.4296	68.6849
TH023	53.02	68.65	45.96	39.4524	52.1987
TH024	61.9	75.32	72.71	49.6333	64.5129
TH025	66.17	79.25	83.53	55.0667	70.2523
TH026	57.91	68.22	70.68	45.4	60.4418
TH027	71.99	85.47	82.07	67.0185	75.5388
TH028	69.19	78.33	73.8	68.6	71.6367
TH029	72.68	86.03	86.32	67.1333	76.8552
TH030	66.42	76.95	95.83	54.1481	72.4415
TH031	56.04	59.76	62.27	50.9	57.3351
TH032	61.72	69.8	72	55.0667	64.2853
TH033	78.41	89.73	108.55	73.5333	85.7858
TH034	58.25	69.72	59.68	48.5444	59.0292
TH035	62.87	62.43	84.76	62.0333	67.453
TH036	60.79	71.29	61.47	54.137	61.7276
TH037	61.82	70.1	64.12	58.7667	63.3983
TH038	63.71	75.63	72.56	54.9407	66.2211
TH039	77.06	86.2	87.17	80.1926	81.1867
TH040	66.45	85.48	71.1	53.6	68.5183
TH041	65.08	77.94	74.07	56.2333	67.7416
TH042	72.7	85.27	98.85	63.8333	78.8473
TH043	67.83	76.06	78.34	65.2667	71.0688
TH044	74.89	84.27	97.97	71.9148	80.816
TH045	69.28	86.83	92.17	53.8667	74.5064
TH046	58.15	63.29	54.33	56.7333	58.1634
TH047	64.95	72.4	79	59.9667	68.4455
TH048	64.95	71.5	84.57	59.0333	69.3207
TH049	77.28	92.69	100.99	69.5	83.4956
TH050	68.39	74.07	84.37	67.0519	72.5659
TH051	81.27	105.04	83.94	74.6	84.5257
TH052	89.15	106.13	93.41	94.6	93.5455
TH053	77.67	94.1	98.94	69.9259	83.5379
TH054	75.72	94.09	102.4	62.7667	82.2098
TH055	58.04	62.45	64.41	53.6444	59.5806
TH056	50.99	55.98	54.94	42.0667	51.4713
TH057	70.39	86.04	66.29	66.7519	71.5311
TH058	62.6	74.31	65.23	55.3333	64.0225
TH059	73.07	83.29	86.62	71.1037	77.3057
TH060	67.04	71.11	79.14	67.7037	70.4799
TH061	63.37	68.61	62.74	64.4667	64.426
TH062	66.29	79.5	68.9	60.0519	68.0748
TH063	70.62	82.7	83.42	65.2333	74.4642
TH064	58.33	67.2	61.63	50.7667	59.4375
TH065	63.1	74.89	84.74	49.7667	67.5492
TH066	40.48	37.8	43.04	31.6593	39.5044
TH067	65.91	81.93	77.2	53.5889	68.9875
TH068	58.42	68.63	64.32	48.6556	59.9303
TH069	37.08	32.15	25.28	33.5111	33.6477
TH070	49.65	52.31	50.7	43.1889	49.5636
TH071	63.14	73.37	72.34	55.5889	65.6579
TH072	60.36	66.14	73.58	54.1667	63.2669
TH073	38.51	46.41	24.14	23.8435	34.7927
TH074	73.12	86.7	85.68	68.0074	77.172
TH075	50.94	56.15	47.25	44.1083	50.1737
TH076	65.07	72.31	66.16	64.7083	66.5519
TH077	57.74	61.97	72.95	51.0444	60.7914
TH078	73.43	83.03	83.67	73.4815	77.1954
TH079	66.78	79.3	80.59	57.8889	70.379
TH080	61.87	71.81	76.9	51.7954	65.1746
TH081	63.89	74.07	81.41	54.1593	67.7909
TH082	56.21	60.4	58.78	52.2667	57.0277
TH083	52.6	58.53	37.45	50.2	50.2511
TH084	59.72	68.35	53.63	56.637	59.5337
TH085	78.07	84.67	91	83.6333	82.7706
TH086	67.34	73.36	90.42	62.5307	72.5119
TH087	38.57	38	40.63	27.3167	37.5193
TH088	51.86	56.09	64.47	41.4667	53.7966
TH089	63.06	75.88	60.51	56.6907	63.7104
TH090	50.64	47.67	61.29	47.8074	52.2761
TH091	51.11	65.35	49.04	34.6333	50.5679
TH092	57.82	64.85	64.82	50.5889	59.4727
TH093	50.55	63.66	61.1	30.6667	51.9406
TH094	53.58	59.65	58.62	45	54.4912
TH095	57.39	60.01	75.13	50.8667	60.721
TH096	61.36	69.33	70.63	54.8852	63.7268
TH097	55.18	64.72	53.95	46.2148	55.2444
TH098	42.92	43.96	34.86	36.4333	40.7222
TH099	62.38	67.23	73.46	59.2778	65.1675
TH100	54.82	65.61	65.88	40.2	56.7579
TH101	59.81	66.03	61.92	56.4556	60.9134
TH102	57.45	67.96	51.76	50.0333	56.9198
TH103	59.86	72.7	67.04	47.9556	61.6971
TH104	80.75	94.81	82.93	84.0111	83.9743
TH105	69.56	91.35	110.4	45.5296	77.9533
TH106	54.3	55.75	69.69	46.5259	56.7015
TH107	62.71	66.74	77.32	59.5259	66.0944
TH108	91.19	116.3	116.29	83.2333	99.1113
TH109	48.54	64.47	42.86	29.7143	47.1538
TH110	37.08	39.7	44.96	19.4926	36.7473
TH111	61.76	95.77	47.17	36.1	60.1109
TH112	42.32	41.86	41.61	34.5	41.2197
TH113	39.17	41.93	30.98	28.2704	36.5409
TH114	54.61	80.62	48.44	29.7083	53.677
TH115	59.04	29.17	105.81	77.8815	67.4084
TH116	40.13	53.77	30.3	19.1111	37.2354
TH117	62.58	68.43	77.61	57.2667	65.9982
TH118	33.52	27.7	40.4	22.5519	32.7443
TH119	56.48	64.07	75	43.8667	59.7871
TH120	51.13	54.98	70.71	38.3	54.0852
TH121	70.84	94.72	77.48	54.6778	73.4669
TH122	79.42	98.66	94.92	71.9	84.5375
TH123	63.37	70.58	75.23	58.2667	66.3642
TH124	62.27	71.77	74.82	53.7667	65.2332
TH125	55.36	54.47	58.02	55.9333	56.1173
TH126	24.96	8.62	46.78	5.6	23.7785
TH127	48.03	47.68	47.37	44.1296	47.5363
TH128	62.17	77.82	72.95	47.7667	64.7827
TH129	67.57	77.7	81.23	61.7593	71.2472
TH130	61.8	74.71	64.43	52.7037	63.1238
TH131	65.89	72.57	94.28	58.5667	71.9628
TH132	63.93	72.51	65.8	61.1	65.3998
TH133	54.35	64.39	54.98	43.6667	54.6179
TH134	63.3	65.74	78.37	62.0333	66.8312
TH135	46.88	45.8	49.42	41.8667	46.7761
TH136	48.11	52.97	36.04	42.6333	45.7859
TH137	53.6	58.3	56.43	47.2074	54.1838
TH138	65.12	77.65	59.67	62.6481	65.8105
TH139	55.04	74.67	49.08	37.0333	54.2495
TH140	56.34	61.16	72.27	47.4056	59.2615
TH141	66.43	80	82.1	55.5667	70.271
TH142	67.53	85.59	75.19	55.4407	70.1889
TH143	68.66	78.27	95.24	59.8667	74.4806
TH144	49.19	49.9	48.53	45	48.8057
TH145	53.71	65.62	58.73	39.1481	54.5757
TH146	50.92	55.17	56.75	42.1	51.6966
TH147	50.94	55.33	49.74	44.3185	50.6148
TH148	42.71	42.12	43.66	34.7667	41.9166
TH149	48.43	50.3	62.27	37.6583	50.223
TH150	42.19	NA	47.4	19.9519	40.1691
TH151	57.58	76.03	63.44	38.6667	58.9189
TH152	63.61	87.49	59.13	46.7333	63.9028
TH153	51.1	57.43	67.77	36.6222	53.569
TH154	63.25	90.63	57.63	42.8444	63.2904
TH155	39.26	41.33	38.48	26.6667	37.8056
TH156	51.95	63.1	58.3	36.4833	52.844
TH157	62.19	67.87	80.58	55.663	66.0944
TH158	53.26	64.47	56.84	39.5667	53.8553
TH159	55.02	66.26	57.39	42.9667	55.6151
TH160	33.84	34.41	26.2	21.2667	30.7615
TH161	39.97	39.34	35.02	32.0852	37.9651
TH162	57.52	71.3	68.81	41.6	59.7425
TH163	60.46	75.34	67.65	46.8583	62.3424
TH164	50.2	54.38	51.54	42.45	50.2019
TH165	52.66	57.72	71.58	39.8667	55.6597
TH166	60.17	72.36	54.19	53.5667	59.9913
TH167	45.33	44.78	44.34	39.8333	44.5024
TH168	37.86	37.32	31.29	28.9519	35.3841
TH169	54.05	65.53	56.41	41.0667	54.5405
TH170	43.64	45.43	36.4	37.3833	41.8204
TH171	39.48	35.58	42.97	31.8444	38.7747
TH172	29.61	20.34	23.9	22.4476	26.2047
TH173	52.33	59.63	58.9	41.0667	53.3367
TH174	45.98	60.95	31.09	31	43.2681
TH175	35.33	31.03	32.9	27.1667	33.2746
TH176	44.29	52.05	44.9	28.8667	43.5239
TH177	55.01	63.54	68.17	42.1704	57.3163
TH178	43.06	49.24	41.99	29.0333	41.9306
TH179	43.1	39.94	42.98	38.4667	42.2052
TH180	45.59	48.2	57.11	32.8	46.7127
TH181	54.95	66.39	56.65	42.8667	55.4321
TH182	48.73	51.06	55.61	40.0259	49.4651
TH183	53.57	61.61	52.23	45.05	53.4611
TH184	53.64	63.49	63.57	39.5407	55.2866
TH185	47.62	54.61	44.69	36.5333	46.654
TH186	45.02	48	50.82	33.3667	45.1899
TH187	42.93	42.57	55.69	30.9593	44.0026
TH188	59.94	67.3	53.98	58.1778	59.7824
TH189	67.06	75.12	NA	64.7778	69.4824
TH190	65.77	72.44	52.63	71.2407	65.1042
TH191	59.54	63.22	60.8	58.9296	60.5075
TH192	69.78	85.67	84.21	59.3	73.7579
TH193	67.96	77.59	71.6	66.2963	70.1185
TH194	43.63	44.8	34.4	37.9	41.3229
TH195	47.08	51.4	50.87	36.1667	47.1398
TH196	35.4	32.53	28.95	27.1259	32.7068
TH197	32.76	20.61	59.73	21.1296	35.1048
TH198	48.72	47.37	52.57	44.85	49.0146
TH199	36.56	31.41	34.34	30.0667	34.6707
TH200	41.36	41.96	39.13	32.2667	39.9127
TH201	37.56	19.22	49.89	41	38.2585
TH202	37.61	32.76	62.91	22.3889	40.1356
TH203	30.41	19.44	33.79	23.7857	28.8163
TH204	61.79	65.99	73.41	58.7667	64.6067
TH205	54.41	63.78	67.44	40.3333	56.6288
TH206	51.71	59	58.15	40.0704	52.6328
TH207	54.4	59.65	51.47	49.925	54.1627
TH208	64.31	60.55	89.78	66.7593	69.6375
TH209	60.2	67.43	68.11	54.1333	62.2392
TH210	32.91	28.04	26.82	24.8333	30.0295
TH211	31.05	30.4	14.03	20.9	26.2235
TH212	60.91	70.51	74.5	51	63.8934
TH213	26.77	19.8	21.57	16.2667	23.4148
TH214	60.51	71.72	57.83	54.0667	60.8923
TH215	64.57	73.39	69.49	60.9333	66.5824
TH216	42.75	52.88	1.95	35.5667	34.8514
TH217	50.98	59.48	54.68	38.4741	51.3845
TH218	81.15	95.57	94.7	80.5333	86.1917
TH219	57.97	65.77	71.44	47.8667	60.6389
TH220	67.8	73.63	69.77	70.5667	69.7243
TH221	55.81	65.13	62.46	44.8963	57.1779
TH222	58.32	57.92	61.29	60.5481	59.4727
TH223	78.26	97.79	79.7	74.2952	81.053
TH224	43.28	32.11	54.32	43.4111	44.2302
TH225	62.5	73.19	73.59	53.3963	65.245
TH226	74.66	88.13	82.16	72.4444	78.0824
TH227	47.33	49.93	51.49	38.2333	47.4823
TH228	64.43	67.54	65.23	68.037	65.8456
TH229	51.61	67.25	41.15	36.8333	49.7959
TH230	53.7	65.35	56.62	40.1	54.2378
TH231	48.56	55.27	51.65	36.4222	48.6368
TH232	43	43.51	36.17	36.7	41.0061
TH233	45.97	45.51	43.44	41.3333	44.9646
TH234	57.85	74.72	53.98	44	57.7058
TH235	43.83	51.08	41	29.7667	42.4844
TH236	47.46	56.84	46.88	32.9667	46.8183
TH237	54.66	63.84	60.33	43.4	55.7536
TH238	60.22	69.47	66.17	52.7333	61.9388
TH239	63.89	71.56	77.07	58.225	67.1385
TH240	54.78	65.38	67.47	39.7667	56.9667
TH241	59.16	67.81	72.07	49.2	61.8567
TH242	66.53	79.17	83.51	56.2889	70.5996
TH243	45.18	46.8	46.5	36.0333	44.5563
TH244	44.68	43.82	51.68	36.3926	45.0397
TH245	68.79	78.44	68.63	68.9667	70.4423
TH246	63.03	72.23	63.78	59.3037	64.2266
TH247	77.58	94.41	77.71	76.4	80.1261
TH248	66.83	76.73	71.23	63.8333	68.9852
TH249	52.35	48.71	62.58	51.3	54.043
TH250	71.16	80.63	85.36	68.4083	75.3065
TH251	53.71	53.95	63.73	49.6333	55.4697
TH252	36.49	38.12	42.33	20.1833	35.7829
TH253	38.36	31.83	30.89	36.3333	35.851
TH254	58.7	63.54	72.93	51.9444	61.5915
TH255	35.23	33.54	37.26	21.8833	33.6219
TH256	48.04	53.95	52.38	36.0013	48.2778
TH257	43.09	49.12	20.16	37.7167	38.8263
TH258	59.87	65.65	68.8	54.7491	62.0514
TH259	63.3	68.63	63.09	64.1	64.4096
TH260	67.66	75.41	81.19	64.2333	71.3011
TH261	58.34	70.2	62.73	47.3	59.5877
TH262	34.57	29.53	33.23	26.263	32.6082
TH263	58.85	66.53	73.03	49.2667	61.7253
TH264	46.88	50.55	57.4	33.5222	47.8038
TH265	65.2	83.3	71.23	51.9741	67.3615
TH266	42.6	50.63	37.93	27.4444	40.8231
TH267	65.45	75.69	74.63	59.5481	68.2109
TH268	45.49	46.98	50.92	35.8333	45.6615
TH269	61.61	66.53	81.45	54.9667	65.6861
TH270	59.68	62.69	75.96	55.3	63.1214
TH271	52.75	60.11	59.41	41.7	53.8154
TH272	72.69	87.21	73.02	70.3857	74.7786
TH273	68.93	80.42	91.34	59.7667	74.1098
TH274	63.45	69.52	71.71	60.7667	65.8949
TH275	47.35	42.21	43.45	49.0417	46.3255
TH276	51.54	64.11	39.63	40.4111	49.5261
TH277	74.44	75.5	97.87	79.7	80.457
TH278	59.05	64.07	59.83	56.8667	59.881
TH279	34.07	29.65	27.15	26.6429	31.1816
TH280	53.62	48.36	64.8	54.8333	55.6081
TH281	55	54.91	60.56	53.6667	56.2017
TH282	48.66	49.24	39.13	47.2	46.8371
TH283	49.49	64.33	52.07	29.7	49.5026
TH284	46.38	54.4	34.91	36.2	43.9415
TH285	59.83	69.7	58.6	53.7995	60.3761
TH286	56.75	62.05	56.67	52.9333	57.2013
TH287	48.7	53.1	37.37	43.8667	46.5578
TH288	61.82	73.8	54.95	56.2333	61.5188
TH289	53.33	56.04	60.47	47.3833	54.578
TH290	50.27	68.71	51.23	46.9333	54.5592
TH291	70.61	86.3	78.53	63.0667	73.6523
TH292	66.58	87.28	72.97	51.5	68.9171
TH293	63.76	76.79	68.4	55.9148	65.7565
TH294	50.48	64.08	56.9	39.3111	53.0645
TH295	53.62	55.8	61.83	48.0667	55.0708
TH296	54.8	62.12	44.6	50.8667	53.4447
TH297	49.55	54.63	62.17	36.6222	51.2343
TH298	87.69	102.98	118.79	84.912	96.1453
TH299	69.96	73.63	82.97	72.8	73.8517
TH300	63.03	70.9	68.57	59.2333	65.022
TH301	64.87	69.87	79	62.3667	68.3962
TH302	63.44	67.73	83.64	58.6333	67.7697
TH303	60.05	66.86	52.5	59.4905	59.6651
TH304	54.39	63.88	46.23	47.2167	53.2875
TH305	64.06	78.49	65.97	55.2333	65.496
TH306	63.36	66.3	79.32	60.8	66.9109
TH307	47.31	53.3	45.1	36.8148	46.4358
TH308	51.95	64.68	41.47	40.4667	50.2019
TH309	59.04	68.9	52.05	53.7667	58.459
TH310	54.34	66.23	29.47	48.8	50.2652
TH311	44.16	54.23	44.65	26.2667	43.3362
TH312	69.71	84.17	71.57	64.8407	71.7235
TH313	60.15	67.96	71.17	52.4185	62.6686
TH314	75.01	83.01	69.17	83.2	76.4399
TH315	56.32	65.92	57.25	47.3667	56.84
TH316	65.28	77.57	68.2	59.2	67.0212
TH317	42.8	44.44	44.87	32.2333	42.17
TH318	70.81	93.65	63.9	62.3185	71.815
TH319	62.4	73.3	66.47	55.3667	64.0389
TH320	68.39	76.89	80.8	65.3	71.9793
TH321	54.38	61.8	NA	44.2	55.2018
TH322	47.96	53.5	55.2	34.8667	48.55
TH323	61.98	69.85	76.06	54.4667	65.1699
TH324	65.59	64.92	86.53	67.2333	70.3109
