# Supplementary material for: Integrating GWAS, linkage mapping and gene expression analyses reveal the genetic control of first branch height in Brassica napus L
Source: Front Plant Sci. 2022 Dec 15;13:1080999. doi: 10.3389/fpls.2022.1080999 (PMC9798901; doi:10.3389/fpls.2022.1080999)
Supplement: Supplementary file 8 [file Table_6.xlsx]

## Sheet: Sheet1
Supplementary Table 6 | Significant SNPs of FBH in four environments and BLUP
CHROM	POS	Effect	p-value	Samples	MAF	PVE(%)	Env
chrA02	6926697	-7.61989	1.18605e-06	324	0.0679012	7.04333	BLUP
chrA02	7061193	-5.37849	2.76896e-05	324	0.149691	5.291	BLUP
chrA02	7067498	-6.85073	2.34019e-06	324	0.0817901	6.66635	BLUP
chrA02	7078018	-7.10333	1.63399e-06	324	0.0756173	6.8657	BLUP
chrA02	7078032	-7.10754	2.69012e-06	324	0.0725309	6.58897	BLUP
chrA02	7078045	-7.10333	1.63399e-06	324	0.0756173	6.8657	BLUP
chrA02	7078257	-7.10333	1.63399e-06	324	0.0756173	6.8657	BLUP
chrA02	7078782	-7.10333	1.63399e-06	324	0.0756173	6.8657	BLUP
chrA02	7078795	-7.10333	1.63399e-06	324	0.0756173	6.8657	BLUP
chrA02	7078822	-7.44039	4.9979e-07	324	0.0771605	7.52163	BLUP
chrA02	7078893	-7.10333	1.63399e-06	324	0.0756173	6.8657	BLUP
chrA02	7078907	-7.10333	1.63399e-06	324	0.0756173	6.8657	BLUP
chrA02	7110853	-7.59287	1.29317e-07	324	0.0771605	8.26713	BLUP
chrA02	7110867	-7.59287	1.29317e-07	324	0.0771605	8.26713	BLUP
chrA02	7110886	-7.59287	1.29317e-07	324	0.0771605	8.26713	BLUP
chrA02	7110889	-7.59287	1.29317e-07	324	0.0771605	8.26713	BLUP
chrA02	7110917	-4.32633	2.13352e-06	324	0.444444	6.71768	BLUP
chrA02	7110964	-7.10333	1.63399e-06	324	0.0756173	6.8657	BLUP
chrA02	7111069	-6.19452	3.28457e-07	324	0.115741	7.75349	BLUP
chrA02	7111129	-6.57392	1.0046e-07	324	0.115741	8.40597	BLUP
chrA02	7111141	-6.33027	2.36289e-07	324	0.117284	7.93516	BLUP
chrA02	7111200	-7.59287	1.29317e-07	324	0.0771605	8.26713	BLUP
chrA02	7111208	-7.59287	1.29317e-07	324	0.0771605	8.26713	BLUP
chrA02	7111472	-7.59287	1.29317e-07	324	0.0771605	8.26713	BLUP
chrA02	7111625	-7.48027	8.22737e-07	324	0.0709877	7.24592	BLUP
chrA02	7113050	-7.89366	3.26771e-08	324	0.0802469	9.02188	BLUP
chrA02	5940942	-5.46543	2.27881e-07	324	0.115741	7.95514	2016Wuhan
chrA02	7078822	-6.47735	3.18989e-07	324	0.0771605	7.76963	2016Wuhan
chrA02	7109348	-6.91471	5.81202e-08	324	0.0740741	8.70642	2016Wuhan
chrA02	7109995	-6.731	9.58821e-08	324	0.0756173	8.4316	2016Wuhan
chrA02	7110361	-6.55379	1.02897e-07	324	0.0771605	8.3928	2016Wuhan
chrA02	7110853	-6.55379	1.02897e-07	324	0.0771605	8.3928	2016Wuhan
chrA02	7110867	-6.55379	1.02897e-07	324	0.0771605	8.3928	2016Wuhan
chrA02	7110886	-6.55379	1.02897e-07	324	0.0771605	8.3928	2016Wuhan
chrA02	7110889	-6.55379	1.02897e-07	324	0.0771605	8.3928	2016Wuhan
chrA02	7111200	-6.55379	1.02897e-07	324	0.0771605	8.3928	2016Wuhan
chrA02	7111208	-6.55379	1.02897e-07	324	0.0771605	8.3928	2016Wuhan
chrA02	7111472	-6.55379	1.02897e-07	324	0.0771605	8.3928	2016Wuhan
chrA02	7112858	-6.85315	5.80341e-08	324	0.0771605	8.70724	2016Wuhan
chrA02	7113050	-6.85352	2.1281e-08	324	0.0802469	9.25634	2016Wuhan
chrA02	7109348	-10.6525	5.4773e-08	324	0.0740741	8.74021	2017Wuhan
chrA02	7109995	-10.0583	1.90377e-07	324	0.0756173	8.0553	2017Wuhan
chrA02	7110361	-9.78789	2.03569e-07	324	0.0771605	8.01838	2017Wuhan
chrA02	7110853	-9.78789	2.03569e-07	324	0.0771605	8.01838	2017Wuhan
chrA02	7110867	-9.78789	2.03569e-07	324	0.0771605	8.01838	2017Wuhan
chrA02	7110886	-9.78789	2.03569e-07	324	0.0771605	8.01838	2017Wuhan
chrA02	7110889	-9.78789	2.03569e-07	324	0.0771605	8.01838	2017Wuhan
chrA02	7111200	-9.78789	2.03569e-07	324	0.0771605	8.01838	2017Wuhan
chrA02	7111208	-9.78789	2.03569e-07	324	0.0771605	8.01838	2017Wuhan
chrA02	7111472	-9.78789	2.03569e-07	324	0.0771605	8.01838	2017Wuhan
chrA02	7112858	-10.1584	1.29909e-07	324	0.0771605	8.26575	2017Wuhan
chrA02	7113050	-10.0583	6.82104e-08	324	0.0802469	8.61983	2017Wuhan
chrA02	7078726	-6.41034	6.93048e-07	324	0.475309	7.34266	2018Wuhan
chrA02	7079041	-5.93057	4.0462e-06	324	0.444444	6.36351	2018Wuhan
chrA02	7111200	-9.04263	7.44102e-06	324	0.0771605	6.02445	2018Wuhan
chrA02	7111208	-9.04263	7.44102e-06	324	0.0771605	6.02445	2018Wuhan
chrA02	7113050	-9.19281	4.36553e-06	324	0.0802469	6.32126	2018Wuhan
chrA02	7110853	-7.42193	1.93416e-06	324	0.0771605	6.77213	2019Wuhan
chrA02	7111200	-7.42193	1.93416e-06	324	0.0771605	6.77213	2019Wuhan
chrA02	7111208	-7.42193	1.93416e-06	324	0.0771605	6.77213	2019Wuhan
chrA02	7112858	-8.03213	5.16419e-07	324	0.0771605	7.50354	2019Wuhan
chrA02	7113050	-7.95454	2.85851e-07	324	0.0802469	7.83015	2019Wuhan
CHROM, chromosome; POS, position; MAF, minor allele frequency; PVE, phenotypic variation explained; Env, environment; The bold font represents significant SNPs detected in four environments and BLUP
