# Supplementary material for: Integrating GWAS, linkage mapping and gene expression analyses reveal the genetic control of first branch height in Brassica napus L
Source: Front Plant Sci. 2022 Dec 15;13:1080999. doi: 10.3389/fpls.2022.1080999 (PMC9798901; doi:10.3389/fpls.2022.1080999)
Supplement: Supplementary file 9 [file Table_7.xlsx]

## Sheet: Sheet1
Supplementary Table 7 | Annotation genes in the qA02.FBH interval
B.napus gene ID	Ath homolog	Gene annotation	B.napus gene ID	Ath homolog	Gene annotation
BnaA02g12770D	AT1G67050.1	unknown protein	BnaA02g12920D	AT1G67180.1	zinc finger (C3HC4-type RING finger) family protein / BRCT domain-containing protein
BnaA02g12780D	AT1G67060.1	unknown protein	BnaA02g12930D	#N/A
BnaA02g12790D	AT1G67070.1	Mannose-6-phosphate isomerase, type I	BnaA02g12940D/BnaA02g12950D	AT2G31470.1	F-box and associated interaction domains-containing protein
BnaA02g12800D	AT5G38410.3	Ribulose bisphosphate carboxylase (small chain) family protein	BnaA02g12960D	AT1G67210.1	Proline-rich spliceosome-associated (PSP) family protein / zinc knuckle (CCHC-type) family protein
BnaA02g12810D	AT1G67090.1	ribulose bisphosphate carboxylase small chain 1A	BnaA02g12970D	AT1G67220.1	histone acetyltransferase of the CBP family 2
BnaA02g12820D	AT1G67080.1	abscisic acid (aba)-deficient 4	BnaA02g12980D/BnaA02g12990D	AT1G67230.1	LITTLE NUCLEI1 (LINC1), involved in the determination of plant nuclear structure
BnaA02g12830D	#N/A		BnaA02g13000D	AT1G67250.1	Proteasome maturation factor UMP1
BnaA02g12840D	AT5G38430.1	Ribulose bisphosphate carboxylase (small chain) family protein	BnaA02g13010D	AT1G67260.2	TCP family transcription factor
BnaA02g12850D	AT1G67100.1	LOB domain-containing protein 40	BnaA02g13020D	AT1G67780.1	Zinc-finger domain of monoamine-oxidase A repressor R1 protein
BnaA02g12860D	AT1G67110.1	cytochrome P450, family 735, subfamily A, polypeptide 2	BnaA02g13030D/BnaA02g13040D	AT1G67290.1	glyoxal oxidase-related protein
BnaA02g12870D/BnaA02g12880D	AT1G67120.1	ATPases;nucleotide binding;ATP binding	BnaA02g13050D	AT1G67310.1	Calmodulin-binding transcription activator protein with CG-1 and Ankyrin domains
BnaA02g12890D	AT5G40480.1	embryo defective 3012 (EMB3012), embryo development ending in seed dormancy	BnaA02g13060D	AT1G67320.2	DNA primase, large subunit family
BnaA02g12900D	#N/A		BnaA02g13070D	AT1G67330.1	Protein of unknown function (DUF579)
BnaA02g12910D	AT1G67170.1	unknown protein
