# Supplementary material for: Integrating GWAS, linkage mapping and gene expression analyses reveal the genetic control of first branch height in Brassica napus L
Source: Front Plant Sci. 2022 Dec 15;13:1080999. doi: 10.3389/fpls.2022.1080999 (PMC9798901; doi:10.3389/fpls.2022.1080999)
Supplement: Supplementary file 10 [file Table_8.xlsx]

## Sheet: SNP
Supplementary Table 8 | The SNP variations between M083 and 888-5
Chrom	Pos	Ref	Alt	Anno_Pos	Anno_Gene	Quality
chrA01	6908532	C	G	intronic	BnaA02g12780D	55797.8
chrA02	6908547	C	A	intronic	BnaA02g12780D	33147.9
chrA02	6908604	C	T	intronic	BnaA02g12780D	11179.6
chrA02	6908699	A	C	intronic	BnaA02g12780D	64792.1
chrA02	6909334	G	A	intronic	BnaA02g12780D	53585.8
chrA02	6909521	A	C	intronic	BnaA02g12780D	16725.4
chrA02	6909541	C	T	synonymous	BnaA02g12780D	21503.9
chrA02	6909643	A	C	intronic	BnaA02g12780D	17753.2
chrA02	6910040	G	A	synonymous	BnaA02g12780D	6217.72
chrA02	6910068	G	A	downstream	BnaA02g12780D	4596.82
chrA02	6910122	T	C	downstream	BnaA02g12780D	4321.82
chrA02	6910175	T	G	downstream	BnaA02g12780D	4490.8
chrA02	6910283	C	T	downstream	BnaA02g12780D	46581
chrA02	6910376	A	C	downstream	BnaA02g12780D	44130.5
chrA02	6910782	A	G	downstream	BnaA02g12780D	7942.73
chrA02	6910794	T	A	downstream	BnaA02g12780D	8022.72
chrA02	6911047	A	T	intergenic	BnaA02g12780D-BnaA02g12790D	4352.97
chrA02	6911163	A	T	intergenic	BnaA02g12780D-BnaA02g12790D	24493.4
chrA02	6911174	T	C	intergenic	BnaA02g12780D-BnaA02g12790D	24265.6
chrA02	6911184	C	A	intergenic	BnaA02g12780D-BnaA02g12790D	5430.53
chrA02	6912099	A	G	intergenic	BnaA02g12780D-BnaA02g12790D	4071.86
chrA02	6913074	A	T	intergenic	BnaA02g12780D-BnaA02g12790D	15211.1
chrA02	6913395	G	T	intergenic	BnaA02g12780D-BnaA02g12790D	13325.3
chrA02	6914315	T	C	upstream	BnaA02g12790D	18263.3
chrA02	6915429	G	C	intronic	BnaA02g12790D	12990.4
chrA02	6915904	A	T	intronic	BnaA02g12790D	3013.69
chrA02	6917208	C	G	intronic	BnaA02g12790D	4832.29
chrA02	6917885	G	A	downstream	BnaA02g12790D	25265.4
chrA02	6917911	T	A	downstream	BnaA02g12790D	42071.3
chrA02	6917914	T	A	downstream	BnaA02g12790D	41336.3
chrA02	6918187	G	A	downstream	BnaA02g12790D	18696.7
chrA02	6918227	C	T	downstream	BnaA02g12790D	17187.3
chrA02	6918268	C	A	downstream	BnaA02g12790D	15442.3
chrA02	6918468	C	T	downstream	BnaA02g12790D	11583.8
chrA02	6918584	G	A	intergenic	BnaA02g12790D-BnaA02g12800D	3380.92
chrA02	6918614	G	A	intergenic	BnaA02g12790D-BnaA02g12800D	13333.9
chrA02	6919763	A	C	intergenic	BnaA02g12790D-BnaA02g12800D	23858.5
chrA02	6919859	A	G	intergenic	BnaA02g12790D-BnaA02g12800D	22737.5
chrA02	6920215	C	G	intergenic	BnaA02g12790D-BnaA02g12800D	24817.7
chrA02	6920755	C	T	downstream	BnaA02g12800D	15149.3
chrA02	6920785	G	C	downstream	BnaA02g12800D	15537.3
chrA02	6921134	C	T	downstream	BnaA02g12800D	5619.51
chrA02	6921605	G	A	intronic	BnaA02g12800D	17266.6
chrA02	6921607	C	T	intronic	BnaA02g12800D	21143.5
chrA02	6921906	C	G	intronic	BnaA02g12800D	16533.1
chrA02	6922205	T	C	intronic	BnaA02g12800D	19948.6
chrA02	6922264	A	G	intronic	BnaA02g12800D	18412.3
chrA02	6922499	G	T	intronic	BnaA02g12800D	19991.7
chrA02	6922510	C	G	intronic	BnaA02g12800D	25460.3
chrA02	6923845	T	A	upstream	BnaA02g12800D	96576.7
chrA02	6923866	G	A	upstream	BnaA02g12800D	59561
chrA02	6924002	T	G	upstream	BnaA02g12800D	15510.1
chrA02	6924303	G	C	synonymous	BnaA02g12810D	17169.3
chrA02	6924495	A	G	upstream	BnaA02g12810D	17378.6
chrA02	6924504	A	G	upstream	BnaA02g12810D	55797.8
chrA02	6924519	A	T	upstream	BnaA02g12810D	33147.9
chrA02	6924638	G	T	upstream	BnaA02g12810D	11179.6
chrA02	6924672	C	A	upstream	BnaA02g12810D	64792.1
chrA02	6924677	G	A	upstream	BnaA02g12810D	53585.8
chrA02	6924688	G	A	upstream	BnaA02g12810D	16725.4
chrA02	6924710	T	A	upstream	BnaA02g12810D	21503.9
chrA02	6924727	G	A	upstream	BnaA02g12810D	17753.2
chrA02	6924728	G	A	upstream	BnaA02g12810D	4099.41
chrA02	6925099	A	G	upstream	BnaA02g12810D	18811
chrA02	6925117	G	C	upstream	BnaA02g12810D	17437.7
chrA02	6925161	G	T	upstream	BnaA02g12810D	18026.2
chrA02	6925374	C	T	upstream	BnaA02g12810D	20263.1
chrA02	6925875	C	G	downstream	BnaA02g12820D	19301.1
chrA02	6926451	G	A	synonymous	BnaA02g12820D	21350.5
chrA02	6926533	A	G	intronic	BnaA02g12820D	19520.1
chrA02	6926610	A	G	synonymous	BnaA02g12820D	20944
chrA02	6926697	C	A	intronic	BnaA02g12820D	4944.03
chrA02	6926738	C	A	intronic	BnaA02g12820D	17132.7
chrA02	6926757	G	A	intronic	BnaA02g12820D	24615.1
chrA02	6926877	T	C	synonymous	BnaA02g12820D	17047.1
chrA02	6926953	C	T	intronic	BnaA02g12820D	5217.29
chrA02	6926966	G	T	intronic	BnaA02g12820D	8718.69
chrA02	6926969	A	G	intronic	BnaA02g12820D	8802.8
chrA02	6927771	C	T	upstream	BnaA02g12820D	46915.8
chrA02	6927819	C	T	upstream	BnaA02g12820D	44805.8
chrA02	6928207	G	T	upstream	BnaA02g12820D	21092
chrA02	6929604	C	T	upstream	BnaA02g12830D	24846.5
chrA02	6929690	C	T	upstream	BnaA02g12830D	23447.5
chrA02	6929808	C	G	upstream	BnaA02g12830D	17873.6
chrA02	6930066	T	C	upstream	BnaA02g12830D	3691.14
chrA02	6930124	G	C	upstream	BnaA02g12830D	23821.4
chrA02	6930141	G	C	missense	BnaA02g12830D	30877.2
chrA02	6930149	A	G	missense	BnaA02g12830D	31706.8
chrA02	6930198	A	T	missense	BnaA02g12830D	24115
chrA02	6930202	A	C	synonymous	BnaA02g12830D	23858.5
chrA02	6930934	C	T	downstream	BnaA02g12830D	51201.5
chrA02	6931021	C	A	downstream	BnaA02g12830D	13033.2
chrA02	6931038	G	C	downstream	BnaA02g12830D	13083.8
chrA02	6931120	A	G	downstream	BnaA02g12830D	7611.71
chrA02	6931147	G	A	downstream	BnaA02g12830D	7527.86
chrA02	6931173	T	A	downstream	BnaA02g12830D	13408.7
chrA02	6931393	C	T	downstream	BnaA02g12830D	43991.7
chrA02	6931430	G	A	downstream	BnaA02g12830D	9325.5
chrA02	6931496	T	G	downstream	BnaA02g12830D	52552.4
chrA02	6931688	G	T	downstream	BnaA02g12830D	47280.1
chrA02	6931728	C	G	intergenic	BnaA02g12830D-BnaA02g12840D	8858.78
chrA02	6931750	A	C	intergenic	BnaA02g12830D-BnaA02g12840D	54804.2
chrA02	6931938	A	T	intergenic	BnaA02g12830D-BnaA02g12840D	10176
chrA02	6931951	A	G	intergenic	BnaA02g12830D-BnaA02g12840D	9359.31
chrA02	6932086	A	C	intergenic	BnaA02g12830D-BnaA02g12840D	9064.87
chrA02	6932119	C	T	intergenic	BnaA02g12830D-BnaA02g12840D	42732
chrA02	6932333	G	A	intergenic	BnaA02g12830D-BnaA02g12840D	49449.3
chrA02	6932704	A	C	intergenic	BnaA02g12830D-BnaA02g12840D	7837.92
chrA02	6932777	C	T	intergenic	BnaA02g12830D-BnaA02g12840D	8368.77
chrA02	6933305	A	G	intergenic	BnaA02g12830D-BnaA02g12840D	49909.4
chrA02	6933432	C	T	intergenic	BnaA02g12830D-BnaA02g12840D	10228.2
chrA02	6933489	C	G	intergenic	BnaA02g12830D-BnaA02g12840D	9896.41
chrA02	6933664	T	G	intergenic	BnaA02g12830D-BnaA02g12840D	6172.29
chrA02	6933690	G	T	intergenic	BnaA02g12830D-BnaA02g12840D	36527.1
chrA02	6933760	T	A	intergenic	BnaA02g12830D-BnaA02g12840D	29118.1
chrA02	6933816	T	C	intergenic	BnaA02g12830D-BnaA02g12840D	3377.67
chrA02	6934245	A	G	intergenic	BnaA02g12830D-BnaA02g12840D	4227.37
chrA02	6934361	C	T	downstream	BnaA02g12840D	5228.71
chrA02	6934557	T	A	downstream	BnaA02g12840D	3938.81
chrA02	6934598	A	G	downstream	BnaA02g12840D	3885.2
chrA02	6934674	G	T	downstream	BnaA02g12840D	6520.89
chrA02	6934697	A	C	downstream	BnaA02g12840D	7305.59
chrA02	6934791	T	G	downstream	BnaA02g12840D	41297.5
chrA02	6935063	A	C	downstream	BnaA02g12840D	6995.65
chrA02	6935372	T	C	missense	BnaA02g12840D	4610.29
chrA02	6936139	T	G	missense	BnaA02g12840D	48157
chrA02	6936202	G	A	synonymous	BnaA02g12840D	45005.3
chrA02	6936223	G	A	synonymous	BnaA02g12840D	43371.2
chrA02	6936235	C	T	stop_gained	BnaA02g12840D	6343.86
chrA02	6936366	G	A	missense	BnaA02g12840D	7738.68
chrA02	6936387	T	G	missense	BnaA02g12840D	9704.63
chrA02	6936821	G	A	upstream	BnaA02g12840D	7738.62
chrA02	6936855	C	T	upstream	BnaA02g12840D	4865.97
chrA02	6936917	A	G	upstream	BnaA02g12840D	62117
chrA02	6936985	A	T	upstream	BnaA02g12840D	27823.7
chrA02	6936994	T	C	upstream	BnaA02g12840D	6036.61
chrA02	6937037	T	C	upstream	BnaA02g12840D	4374.1
chrA02	6937171	G	A	upstream	BnaA02g12840D	4842.62
chrA02	6937185	G	A	upstream	BnaA02g12840D	4602.33
chrA02	6937452	G	A	upstream	BnaA02g12840D	30554.6
chrA02	6937510	C	T	intergenic	BnaA02g12840D-BnaA02g12850D	29545.3
chrA02	6937576	T	C	intergenic	BnaA02g12840D-BnaA02g12850D	26511.6
chrA02	6937726	C	T	intergenic	BnaA02g12840D-BnaA02g12850D	9453.98
chrA02	6937736	A	G	intergenic	BnaA02g12840D-BnaA02g12850D	9135.27
chrA02	6937748	C	T	intergenic	BnaA02g12840D-BnaA02g12850D	6397.76
chrA02	6937756	C	T	intergenic	BnaA02g12840D-BnaA02g12850D	6636.5
chrA02	6937769	C	T	intergenic	BnaA02g12840D-BnaA02g12850D	39919.4
chrA02	6937854	T	C	intergenic	BnaA02g12840D-BnaA02g12850D	3529.55
chrA02	6937908	C	T	intergenic	BnaA02g12840D-BnaA02g12850D	2324.19
chrA02	6937991	G	A	intergenic	BnaA02g12840D-BnaA02g12850D	38888.3
chrA02	6938094	C	T	intergenic	BnaA02g12840D-BnaA02g12850D	33573.3
chrA02	6938145	C	T	intergenic	BnaA02g12840D-BnaA02g12850D	2834.63
chrA02	6938565	T	A	intergenic	BnaA02g12840D-BnaA02g12850D	2744.49
chrA02	6938699	G	T	intergenic	BnaA02g12840D-BnaA02g12850D	3670.08
chrA02	6938923	G	A	intergenic	BnaA02g12840D-BnaA02g12850D	3443.52
chrA02	6939170	T	A	intergenic	BnaA02g12840D-BnaA02g12850D	54712.9
chrA02	6939255	C	A	intergenic	BnaA02g12840D-BnaA02g12850D	50546.7
chrA02	6939444	C	T	intergenic	BnaA02g12840D-BnaA02g12850D	6757.22
chrA02	6939455	G	A	intergenic	BnaA02g12840D-BnaA02g12850D	63818
chrA02	6939478	G	A	intergenic	BnaA02g12840D-BnaA02g12850D	65373
chrA02	6939513	C	T	intergenic	BnaA02g12840D-BnaA02g12850D	6539.2
chrA02	6939542	G	A	intergenic	BnaA02g12840D-BnaA02g12850D	5739.46
chrA02	6939601	C	T	intergenic	BnaA02g12840D-BnaA02g12850D	42596.2
chrA02	6939605	C	T	intergenic	BnaA02g12840D-BnaA02g12850D	14439.3
chrA02	6939942	C	T	intergenic	BnaA02g12840D-BnaA02g12850D	28035.4
chrA02	6939943	G	A	intergenic	BnaA02g12840D-BnaA02g12850D	7091.25
chrA02	6940002	T	A	intergenic	BnaA02g12840D-BnaA02g12850D	9591.68
chrA02	6940035	A	G	intergenic	BnaA02g12840D-BnaA02g12850D	39820.1
chrA02	6940070	T	G	intergenic	BnaA02g12840D-BnaA02g12850D	38073.5
chrA02	6940112	C	T	intergenic	BnaA02g12840D-BnaA02g12850D	9485.78
chrA02	6940125	C	T	intergenic	BnaA02g12840D-BnaA02g12850D	38649.2
chrA02	6940144	G	T	intergenic	BnaA02g12840D-BnaA02g12850D	6951.97
chrA02	6940170	C	T	intergenic	BnaA02g12840D-BnaA02g12850D	8746.29
chrA02	6940400	C	T	intergenic	BnaA02g12840D-BnaA02g12850D	8689.26
chrA02	6941041	T	C	intergenic	BnaA02g12840D-BnaA02g12850D	22001.8
chrA02	6941043	T	G	intergenic	BnaA02g12840D-BnaA02g12850D	22000.6
chrA02	6941077	A	G	intergenic	BnaA02g12840D-BnaA02g12850D	9317.33
chrA02	6942184	T	C	intergenic	BnaA02g12840D-BnaA02g12850D	4808.27
chrA02	6942382	G	A	intergenic	BnaA02g12840D-BnaA02g12850D	6275.14
chrA02	6942709	G	T	intergenic	BnaA02g12840D-BnaA02g12850D	50770.2
chrA02	6942722	G	T	intergenic	BnaA02g12840D-BnaA02g12850D	60004
chrA02	6943016	C	T	intergenic	BnaA02g12840D-BnaA02g12850D	3398.2
chrA02	6946198	G	A	intergenic	BnaA02g12840D-BnaA02g12850D	3402.09
chrA02	6946260	T	A	intergenic	BnaA02g12840D-BnaA02g12850D	9810.03
chrA02	6946261	G	T	intergenic	BnaA02g12840D-BnaA02g12850D	9810.53
chrA02	6946410	A	G	intergenic	BnaA02g12840D-BnaA02g12850D	6219.52
chrA02	6946604	T	G	intergenic	BnaA02g12840D-BnaA02g12850D	4261.34
chrA02	6946641	C	T	intergenic	BnaA02g12840D-BnaA02g12850D	4178.36
chrA02	6946703	T	A	intergenic	BnaA02g12840D-BnaA02g12850D	6010.92
chrA02	6947903	A	G	intergenic	BnaA02g12840D-BnaA02g12850D	6238.61
chrA02	6947985	G	C	intergenic	BnaA02g12840D-BnaA02g12850D	7098.24
chrA02	6953193	T	C	synonymous	BnaA02g12850D	6075.11
chrA02	6953208	C	T	synonymous	BnaA02g12850D	6864.35
chrA02	6953298	G	T	synonymous	BnaA02g12850D	41554
chrA02	6953682	G	C	synonymous	BnaA02g12850D	8191.88
chrA02	6953726	G	A	downstream	BnaA02g12850D	39947.1
chrA02	6953831	A	T	downstream	BnaA02g12850D	37641.3
chrA02	6953918	C	T	downstream	BnaA02g12850D	8436.27
chrA02	6953971	A	G	downstream	BnaA02g12850D	48585.3
chrA02	6954185	T	G	downstream	BnaA02g12850D	37387.8
chrA02	6954226	A	C	downstream	BnaA02g12850D	43040.2
chrA02	6954329	C	T	downstream	BnaA02g12850D	49309.3
chrA02	6954530	C	A	downstream	BnaA02g12850D	14797.5
chrA02	6955040	G	T	intergenic	BnaA02g12850D-BnaA02g12860D	29211.4
chrA02	6960978	T	C	intergenic	BnaA02g12850D-BnaA02g12860D	6688.77
chrA02	6961761	T	C	intergenic	BnaA02g12850D-BnaA02g12860D	4423.69
chrA02	6961801	G	A	intergenic	BnaA02g12850D-BnaA02g12860D	9095.22
chrA02	6961802	A	G	intergenic	BnaA02g12850D-BnaA02g12860D	10745.9
chrA02	6961918	G	A	intergenic	BnaA02g12850D-BnaA02g12860D	11119
chrA02	6961929	A	T	intergenic	BnaA02g12850D-BnaA02g12860D	9529.57
chrA02	6963034	G	T	intergenic	BnaA02g12850D-BnaA02g12860D	26093.3
chrA02	6963083	C	A	intergenic	BnaA02g12850D-BnaA02g12860D	31685.3
chrA02	6963499	G	T	intergenic	BnaA02g12850D-BnaA02g12860D	5259.94
chrA02	6963605	G	C	intergenic	BnaA02g12850D-BnaA02g12860D	26452.8
chrA02	6963902	T	A	intergenic	BnaA02g12850D-BnaA02g12860D	44146
chrA02	6964236	G	T	intergenic	BnaA02g12850D-BnaA02g12860D	39285.4
chrA02	6964303	G	C	intergenic	BnaA02g12850D-BnaA02g12860D	68095.7
chrA02	6964456	T	C	intergenic	BnaA02g12850D-BnaA02g12860D	42966.3
chrA02	6964512	A	G	intergenic	BnaA02g12850D-BnaA02g12860D	39688.6
chrA02	6964865	A	G	intergenic	BnaA02g12850D-BnaA02g12860D	19940.8
chrA02	6964919	T	A	intergenic	BnaA02g12850D-BnaA02g12860D	29484.7
chrA02	6965033	C	G	intergenic	BnaA02g12850D-BnaA02g12860D	6429.72
chrA02	6965045	A	G	intergenic	BnaA02g12850D-BnaA02g12860D	7679.28
chrA02	6965859	T	C	intergenic	BnaA02g12850D-BnaA02g12860D	49203.5
chrA02	6965864	G	A	intergenic	BnaA02g12850D-BnaA02g12860D	49532.2
chrA02	6965887	C	T	intergenic	BnaA02g12850D-BnaA02g12860D	5252.1
chrA02	6965898	C	T	intergenic	BnaA02g12850D-BnaA02g12860D	32267.3
chrA02	6965923	C	T	intergenic	BnaA02g12850D-BnaA02g12860D	34170.2
chrA02	6965958	A	G	intergenic	BnaA02g12850D-BnaA02g12860D	47442.4
chrA02	6965998	G	A	intergenic	BnaA02g12850D-BnaA02g12860D	43082
chrA02	6966022	A	G	intergenic	BnaA02g12850D-BnaA02g12860D	42867.9
chrA02	6966043	A	G	intergenic	BnaA02g12850D-BnaA02g12860D	43194.5
chrA02	6966064	T	G,A	intergenic	BnaA02g12850D-BnaA02g12860D	54237.8
chrA02	6966080	C	G	intergenic	BnaA02g12850D-BnaA02g12860D	38266.1
chrA02	6966122	G	A	intergenic	BnaA02g12850D-BnaA02g12860D	47405
chrA02	6966125	G	A	intergenic	BnaA02g12850D-BnaA02g12860D	48446.4
chrA02	6966140	G	A	intergenic	BnaA02g12850D-BnaA02g12860D	6188.85
chrA02	6966143	G	A	intergenic	BnaA02g12850D-BnaA02g12860D	50538.3
chrA02	6966156	G	A	intergenic	BnaA02g12850D-BnaA02g12860D	52413.8
chrA02	6966165	T	G	intergenic	BnaA02g12850D-BnaA02g12860D	54071.6
chrA02	6966172	G	A	intergenic	BnaA02g12850D-BnaA02g12860D	54362.3
chrA02	6966207	C	T	intergenic	BnaA02g12850D-BnaA02g12860D	65591.9
chrA02	6966218	C	T	intergenic	BnaA02g12850D-BnaA02g12860D	68046.4
chrA02	6966235	A	G	intergenic	BnaA02g12850D-BnaA02g12860D	77180.3
chrA02	6966310	C	T	intergenic	BnaA02g12850D-BnaA02g12860D	61903.7
chrA02	6966329	C	T	intergenic	BnaA02g12850D-BnaA02g12860D	65927.9
chrA02	6966338	A	T	intergenic	BnaA02g12850D-BnaA02g12860D	77396.3
chrA02	6966356	T	C	intergenic	BnaA02g12850D-BnaA02g12860D	60946.1
chrA02	6966369	G	A	intergenic	BnaA02g12850D-BnaA02g12860D	7372.48
chrA02	6966390	A	G	intergenic	BnaA02g12850D-BnaA02g12860D	13962.1
chrA02	6966392	C	A	intergenic	BnaA02g12850D-BnaA02g12860D	44525.1
chrA02	6966407	G	A	intergenic	BnaA02g12850D-BnaA02g12860D	10621.7
chrA02	6966429	A	G	intergenic	BnaA02g12850D-BnaA02g12860D	61615
chrA02	6966475	A	G	intergenic	BnaA02g12850D-BnaA02g12860D	75033.3
chrA02	6966476	A	G	intergenic	BnaA02g12850D-BnaA02g12860D	63728
chrA02	6966530	C	T	intergenic	BnaA02g12850D-BnaA02g12860D	58271.6
chrA02	6966536	C	T	intergenic	BnaA02g12850D-BnaA02g12860D	14603.2
chrA02	6966608	G	A	intergenic	BnaA02g12850D-BnaA02g12860D	8773.51
chrA02	6966672	C	T	intergenic	BnaA02g12850D-BnaA02g12860D	9765.15
chrA02	6966765	G	A	intergenic	BnaA02g12850D-BnaA02g12860D	8101.51
chrA02	6966839	A	G	intergenic	BnaA02g12850D-BnaA02g12860D	39867.8
chrA02	6966851	T	G	intergenic	BnaA02g12850D-BnaA02g12860D	52990.2
chrA02	6966863	C	T	intergenic	BnaA02g12850D-BnaA02g12860D	41114.7
chrA02	6966920	C	T	intergenic	BnaA02g12850D-BnaA02g12860D	8212.7
chrA02	6966951	G	A	intergenic	BnaA02g12850D-BnaA02g12860D	51527.5
chrA02	6967061	C	T	intergenic	BnaA02g12850D-BnaA02g12860D	5881.35
chrA02	6967191	T	C	intergenic	BnaA02g12850D-BnaA02g12860D	55858.3
chrA02	6967203	C	T	intergenic	BnaA02g12850D-BnaA02g12860D	54125.1
chrA02	6967260	T	C	intergenic	BnaA02g12850D-BnaA02g12860D	3474.13
chrA02	6967383	G	T	intergenic	BnaA02g12850D-BnaA02g12860D	44943.5
chrA02	6967425	A	G	intergenic	BnaA02g12850D-BnaA02g12860D	8720.52
chrA02	6967475	G	T	intergenic	BnaA02g12850D-BnaA02g12860D	43455.1
chrA02	6967526	A	T	intergenic	BnaA02g12850D-BnaA02g12860D	42064.3
chrA02	6967579	A	G	intergenic	BnaA02g12850D-BnaA02g12860D	49076.7
chrA02	6967680	A	G	intergenic	BnaA02g12850D-BnaA02g12860D	42335.3
chrA02	6967697	A	G,*	intergenic	BnaA02g12850D-BnaA02g12860D	57281.9
chrA02	6967708	A	G	intergenic	BnaA02g12850D-BnaA02g12860D	41522.2
chrA02	6967744	G	A	intergenic	BnaA02g12850D-BnaA02g12860D	40310.1
chrA02	6967871	C	T	intergenic	BnaA02g12850D-BnaA02g12860D	8663.71
chrA02	6967990	G	A	intergenic	BnaA02g12850D-BnaA02g12860D	7805.79
chrA02	6968040	C	G	intergenic	BnaA02g12850D-BnaA02g12860D	9493.16
chrA02	6968156	T	G	intergenic	BnaA02g12850D-BnaA02g12860D	53406.5
chrA02	6968171	G	A	intergenic	BnaA02g12850D-BnaA02g12860D	44943.7
chrA02	6968225	C	T	intergenic	BnaA02g12850D-BnaA02g12860D	9739.38
chrA02	6968281	G	A	intergenic	BnaA02g12850D-BnaA02g12860D	45553.2
chrA02	6968393	T	C	intergenic	BnaA02g12850D-BnaA02g12860D	39860.1
chrA02	6968545	A	T	intergenic	BnaA02g12850D-BnaA02g12860D	9382.59
chrA02	6968609	T	A	intergenic	BnaA02g12850D-BnaA02g12860D	56253.1
chrA02	6968630	G	A	intergenic	BnaA02g12850D-BnaA02g12860D	56179.4
chrA02	6968710	C	T	intergenic	BnaA02g12850D-BnaA02g12860D	45433.4
chrA02	6968737	T	A	intergenic	BnaA02g12850D-BnaA02g12860D	8626.31
chrA02	6968767	A	G	intergenic	BnaA02g12850D-BnaA02g12860D	41798.2
chrA02	6968864	G	A	intergenic	BnaA02g12850D-BnaA02g12860D	42406.2
chrA02	6968906	C	T	intergenic	BnaA02g12850D-BnaA02g12860D	7065.77
chrA02	6968918	C	T	intergenic	BnaA02g12850D-BnaA02g12860D	67360.4
chrA02	6968925	A	T	intergenic	BnaA02g12850D-BnaA02g12860D	67968.3
chrA02	6968952	G	A	intergenic	BnaA02g12850D-BnaA02g12860D	42273.8
chrA02	6968980	C	T	downstream	BnaA02g12860D	14899.1
chrA02	6968995	G	C	downstream	BnaA02g12860D	29046.8
chrA02	6969022	C	T	downstream	BnaA02g12860D	44792.4
chrA02	6969034	G	T	downstream	BnaA02g12860D	16337.1
chrA02	6969043	G	A	downstream	BnaA02g12860D	17495.6
chrA02	6969054	T	G	downstream	BnaA02g12860D	92553.9
chrA02	6969065	G	C	downstream	BnaA02g12860D	13237.5
chrA02	6969068	C	A	downstream	BnaA02g12860D	72878.3
chrA02	6969099	T	C	downstream	BnaA02g12860D	41179.2
chrA02	6969134	G	A	downstream	BnaA02g12860D	14003.1
chrA02	6969146	G	A	downstream	BnaA02g12860D	14997
chrA02	6969153	G	A	downstream	BnaA02g12860D	17240.5
chrA02	6969173	T	C	downstream	BnaA02g12860D	61044.2
chrA02	6969202	C	T	downstream	BnaA02g12860D	44267.4
chrA02	6969240	C	A	downstream	BnaA02g12860D	42471.8
chrA02	6969258	A	G	downstream	BnaA02g12860D	87305.3
chrA02	6969262	C	T	downstream	BnaA02g12860D	87612.7
chrA02	6969271	C	T	downstream	BnaA02g12860D	62919.8
chrA02	6969344	A	G	downstream	BnaA02g12860D	38314.5
chrA02	6969352	G	A	downstream	BnaA02g12860D	37704.5
chrA02	6969357	T	A	downstream	BnaA02g12860D	36627.2
chrA02	6969668	T	C	downstream	BnaA02g12860D	43125.9
chrA02	6973030	A	C	synonymous	BnaA02g12860D	45689.8
chrA02	6973481	G	C	intronic	BnaA02g12860D	6260.28
chrA02	6973504	C	T	intronic	BnaA02g12860D	6729.03
chrA02	6973625	G	C	synonymous	BnaA02g12860D	9455.17
chrA02	6973637	A	T	synonymous	BnaA02g12860D	9776.6
chrA02	6973863	A	G	missense	BnaA02g12860D	54549.4
chrA02	6973915	G	A	upstream	BnaA02g12860D	72915.3
chrA02	6974117	A	G	upstream	BnaA02g12860D	35937.4
chrA02	6974157	T	A	upstream	BnaA02g12860D	64534.2
chrA02	6974160	C	T	upstream	BnaA02g12860D	64802.3
chrA02	6974183	A	G	upstream	BnaA02g12860D	72109.7
chrA02	6974184	C	A	upstream	BnaA02g12860D	14031.6
chrA02	6974252	T	C	upstream	BnaA02g12860D	14607.3
chrA02	6974261	C	T	upstream	BnaA02g12860D	15562.6
chrA02	6974349	C	T	upstream	BnaA02g12860D	15007.8
chrA02	6974356	A	G	upstream	BnaA02g12860D	35290.6
chrA02	6974376	G	A	upstream	BnaA02g12860D	7495.37
chrA02	6974403	G	A	upstream	BnaA02g12860D	13664.2
chrA02	6974408	G	A	upstream	BnaA02g12860D	14068.7
chrA02	6974417	G	A	upstream	BnaA02g12860D	13159.9
chrA02	6974557	G	T	upstream	BnaA02g12860D	4934.47
chrA02	6974579	A	G	upstream	BnaA02g12860D	8376.89
chrA02	6975343	C	T	intergenic	BnaA02g12860D-BnaA02g12870D	5649.28
chrA02	6975365	G	C	intergenic	BnaA02g12860D-BnaA02g12870D	50564.3
chrA02	6975383	T	C	intergenic	BnaA02g12860D-BnaA02g12870D	6448.06
chrA02	6975403	A	G	intergenic	BnaA02g12860D-BnaA02g12870D	6337.48
chrA02	6975416	T	C	intergenic	BnaA02g12860D-BnaA02g12870D	5769.5
chrA02	6975429	T	G	intergenic	BnaA02g12860D-BnaA02g12870D	61113
chrA02	6975432	A	C	intergenic	BnaA02g12860D-BnaA02g12870D	53669.7
chrA02	6975451	C	T	intergenic	BnaA02g12860D-BnaA02g12870D	52431.8
chrA02	6975468	G	T	intergenic	BnaA02g12860D-BnaA02g12870D	51166.3
chrA02	6975527	A	C	intergenic	BnaA02g12860D-BnaA02g12870D	33736.8
chrA02	6975852	G	A	intergenic	BnaA02g12860D-BnaA02g12870D	67454
chrA02	6975867	T	A	intergenic	BnaA02g12860D-BnaA02g12870D	63948.3
chrA02	6975910	T	C	intergenic	BnaA02g12860D-BnaA02g12870D	55990.5
chrA02	6975993	G	T	intergenic	BnaA02g12860D-BnaA02g12870D	50764.3
chrA02	6976011	G	A	intergenic	BnaA02g12860D-BnaA02g12870D	81361.4
chrA02	6976015	C	T	intergenic	BnaA02g12860D-BnaA02g12870D	81278.7
chrA02	6976101	G	T	intergenic	BnaA02g12860D-BnaA02g12870D	60208.5
chrA02	6976173	G	A	intergenic	BnaA02g12860D-BnaA02g12870D	7712.38
chrA02	6976270	C	T	intergenic	BnaA02g12860D-BnaA02g12870D	12842.2
chrA02	6976272	T	A	intergenic	BnaA02g12860D-BnaA02g12870D	63202.5
chrA02	6976296	A	C	intergenic	BnaA02g12860D-BnaA02g12870D	60844.5
chrA02	6976322	A	T	intergenic	BnaA02g12860D-BnaA02g12870D	41078.8
chrA02	6976357	C	T	intergenic	BnaA02g12860D-BnaA02g12870D	56980.9
chrA02	6976382	A	G	intergenic	BnaA02g12860D-BnaA02g12870D	68313.4
chrA02	6976386	T	C	intergenic	BnaA02g12860D-BnaA02g12870D	8566.34
chrA02	6976521	G	A	intergenic	BnaA02g12860D-BnaA02g12870D	60520.5
chrA02	6976860	A	G	intergenic	BnaA02g12860D-BnaA02g12870D	2405.97
chrA02	6976898	G	A	intergenic	BnaA02g12860D-BnaA02g12870D	51101.6
chrA02	6976901	G	A	intergenic	BnaA02g12860D-BnaA02g12870D	49956.8
chrA02	6976964	C	T	intergenic	BnaA02g12860D-BnaA02g12870D	56972.1
chrA02	6976966	G	A	intergenic	BnaA02g12860D-BnaA02g12870D	58238.8
chrA02	6976976	G	A	intergenic	BnaA02g12860D-BnaA02g12870D	7176.62
chrA02	6976989	G	A	intergenic	BnaA02g12860D-BnaA02g12870D	48426.9
chrA02	6977006	A	C	intergenic	BnaA02g12860D-BnaA02g12870D	46111.1
chrA02	6977060	C	G	intergenic	BnaA02g12860D-BnaA02g12870D	11208.6
chrA02	6977068	T	C	intergenic	BnaA02g12860D-BnaA02g12870D	52546.2
chrA02	6977123	G	A	intergenic	BnaA02g12860D-BnaA02g12870D	66568.9
chrA02	6977126	C	G	intergenic	BnaA02g12860D-BnaA02g12870D	76206.3
chrA02	6977145	C	T	intergenic	BnaA02g12860D-BnaA02g12870D	46989.1
chrA02	6977165	A	G	intergenic	BnaA02g12860D-BnaA02g12870D	47168.5
chrA02	6977211	C	T	intergenic	BnaA02g12860D-BnaA02g12870D	5145.82
chrA02	6977239	T	G	intergenic	BnaA02g12860D-BnaA02g12870D	81298.2
chrA02	6977244	C	T	intergenic	BnaA02g12860D-BnaA02g12870D	10539.5
chrA02	6977255	G	T	intergenic	BnaA02g12860D-BnaA02g12870D	62932.6
chrA02	6977258	A	G	intergenic	BnaA02g12860D-BnaA02g12870D	71279.3
chrA02	6977280	C	T	intergenic	BnaA02g12860D-BnaA02g12870D	43570.2
chrA02	6977805	G	C	intergenic	BnaA02g12860D-BnaA02g12870D	8496.64
chrA02	6977978	A	G	intergenic	BnaA02g12860D-BnaA02g12870D	34770.2
chrA02	6978166	T	C	intergenic	BnaA02g12860D-BnaA02g12870D	42305.3
chrA02	6979339	T	C	intergenic	BnaA02g12860D-BnaA02g12870D	8930.2
chrA02	6979375	T	A	intergenic	BnaA02g12860D-BnaA02g12870D	39487.1
chrA02	6979411	G	C	intergenic	BnaA02g12860D-BnaA02g12870D	43173.5
chrA02	6979424	G	T	downstream	BnaA02g12870D	10851
chrA02	6979425	C	G	downstream	BnaA02g12870D	49985
chrA02	6979442	G	C	downstream	BnaA02g12870D	43628.8
chrA02	6979479	C	T	downstream	BnaA02g12870D	43534.1
chrA02	6979503	C	T	downstream	BnaA02g12870D	44320.8
chrA02	6979556	A	T	downstream	BnaA02g12870D	48871.1
chrA02	6979583	T	C	downstream	BnaA02g12870D	48588.9
chrA02	6979810	G	T	downstream	BnaA02g12870D	6644.2
chrA02	6979883	A	G	downstream	BnaA02g12870D	12295.5
chrA02	6979979	G	C	downstream	BnaA02g12870D	8431.35
chrA02	6980013	G	A	downstream	BnaA02g12870D	14288.3
chrA02	6980061	T	C	downstream	BnaA02g12870D	6754.44
chrA02	6980186	C	T	downstream	BnaA02g12870D	5850.08
chrA02	6980218	A	T	downstream	BnaA02g12870D	5917.33
chrA02	6980403	G	C	downstream	BnaA02g12870D	12639.2
chrA02	6980411	G	T	downstream	BnaA02g12870D	12646.9
chrA02	6980479	C	T	downstream	BnaA02g12880D	6996.66
chrA02	6980683	G	A	intronic	BnaA02g12870D	7667.52
chrA02	6980742	G	A	downstream	BnaA02g12880D	7811.02
chrA02	6982446	T	C	missense	BnaA02g12880D	8678.76
chrA02	6983365	G	T	intronic	BnaA02g12880D	83151.5
chrA02	6983366	T	C	intronic	BnaA02g12880D	83141.6
chrA02	6983946	T	A	missense	BnaA02g12880D	58775.4
chrA02	6984051	A	G	intronic	BnaA02g12880D	43631.1
chrA02	6984181	A	G	missense	BnaA02g12880D	42539.2
chrA02	6984635	T	C	missense	BnaA02g12880D	48455.9
chrA02	6985053	A	T	missense	BnaA02g12880D	52144.6
chrA02	6985215	C	A	intronic	BnaA02g12880D	52937.1
chrA02	6985243	A	G	intronic	BnaA02g12880D	50772.7
chrA02	6985492	A	C	intronic	BnaA02g12880D	46053.2
chrA02	6985512	T	C	intronic	BnaA02g12880D	6594.67
chrA02	6985746	T	A	intronic	BnaA02g12880D	46756.6
chrA02	6987918	T	C	intronic	BnaA02g12880D	2294.44
chrA02	6988066	C	T	synonymous	BnaA02g12880D	29144.4
chrA02	6988207	C	T	synonymous	BnaA02g12880D	52603
chrA02	6988269	T	A	missense	BnaA02g12880D	12034.8
chrA02	6988449	A	T	intronic	BnaA02g12880D	55624.2
chrA02	6988544	T	C	missense	BnaA02g12880D	48841.1
chrA02	6988628	A	C	intronic	BnaA02g12880D	49363.3
chrA02	6988885	C	T	intronic	BnaA02g12880D	59740
chrA02	6988933	A	G	intronic	BnaA02g12880D	25339.9
chrA02	6988968	C	A	missense	BnaA02g12880D	17516.3
chrA02	6988980	T	C	missense	BnaA02g12880D	11755.9
chrA02	6989018	T	C	synonymous	BnaA02g12880D	3987.82
chrA02	6989242	T	C	missense	BnaA02g12880D	7118.45
chrA02	6989554	C	T	intronic	BnaA02g12880D	8409.8
chrA02	6989989	G	A	intronic	BnaA02g12880D	6683.8
chrA02	6992860	C	A	missense	BnaA02g12880D	59433.1
chrA02	6995515	T	G	synonymous	BnaA02g12880D	7438.43
chrA02	6995585	T	C	missense	BnaA02g12880D	50583.2
chrA02	6996021	C	A	missense	BnaA02g12880D	6629.45
chrA02	6996532	T	C	missense	BnaA02g12880D	64125.8
chrA02	6997758	G	A	synonymous	BnaA02g12880D	1607.79
chrA02	6998033	G	A	synonymous	BnaA02g12880D	5687.85
chrA02	6998135	T	C	missense	BnaA02g12880D	8206.54
chrA02	6998424	C	G	missense	BnaA02g12880D	7338.71
chrA02	6999116	G	T	synonymous	BnaA02g12880D	4160.25
chrA02	6999283	C	T	intronic	BnaA02g12880D	1398.54
chrA02	6999300	T	A	synonymous	BnaA02g12880D	3309.59
chrA02	6999305	T	G	missense	BnaA02g12880D	3357.5
chrA02	6999335	G	A	synonymous	BnaA02g12880D	60548.7
chrA02	7000050	C	T	intronic	BnaA02g12880D	55531.6
chrA02	7000208	A	T	intronic	BnaA02g12880D	56249.1
chrA02	7000533	T	G	intronic	BnaA02g12880D	6022.79
chrA02	7001815	C	T	intronic	BnaA02g12880D	54508.9
chrA02	7001923	T	C	synonymous	BnaA02g12880D	42918.1
chrA02	7001930	A	G	missense	BnaA02g12880D	42855.9
chrA02	7002067	C	T	intronic	BnaA02g12880D	43770.2
chrA02	7002071	T	C	intronic	BnaA02g12880D	43228.1
chrA02	7002442	A	G	intronic	BnaA02g12880D	50798.4
chrA02	7002443	C	A	intronic	BnaA02g12880D	50802.8
chrA02	7002562	A	T	missense	BnaA02g12880D	49567.3
chrA02	7002574	G	C	missense	BnaA02g12880D	21198.6
chrA02	7002594	C	T	synonymous	BnaA02g12880D	49671.8
chrA02	7002606	G	A	intronic	BnaA02g12880D	49171.9
chrA02	7002686	C	T	intronic	BnaA02g12880D	52405.9
chrA02	7002824	T	C	synonymous	BnaA02g12880D	45602.5
chrA02	7002835	C	T	missense	BnaA02g12880D	47908.3
chrA02	7002857	T	C	synonymous	BnaA02g12880D	47928.4
chrA02	7002931	C	T	missense	BnaA02g12880D	15801.9
chrA02	7002953	C	T	synonymous	BnaA02g12880D	22930.6
chrA02	7003053	G	A	intronic	BnaA02g12880D	59683.3
chrA02	7003071	C	T	intronic	BnaA02g12880D	37688.3
chrA02	7003078	A	G	intronic	BnaA02g12880D	39778.2
chrA02	7003084	T	C	intronic	BnaA02g12880D	83724
chrA02	7003094	T	G	intronic	BnaA02g12880D	41040.6
chrA02	7003128	A	G	synonymous	BnaA02g12880D	23698.9
chrA02	7004468	A	T,C	intergenic	BnaA02g12880D-BnaA02g12890D	32414
chrA02	7004548	A	G	intergenic	BnaA02g12880D-BnaA02g12890D	14714.7
chrA02	7004550	C	A	intergenic	BnaA02g12880D-BnaA02g12890D	67924.7
chrA02	7004582	G	A	intergenic	BnaA02g12880D-BnaA02g12890D	28753
chrA02	7004584	T	A	intergenic	BnaA02g12880D-BnaA02g12890D	29158.6
chrA02	7004597	C	A	intergenic	BnaA02g12880D-BnaA02g12890D	26929.9
chrA02	7004600	G	C	intergenic	BnaA02g12880D-BnaA02g12890D	26898.5
chrA02	7004654	T	A	intergenic	BnaA02g12880D-BnaA02g12890D	29556.3
chrA02	7004671	G	C,T	intergenic	BnaA02g12880D-BnaA02g12890D	73829.7
chrA02	7004833	A	G	intergenic	BnaA02g12880D-BnaA02g12890D	39474
chrA02	7007226	C	A	intergenic	BnaA02g12880D-BnaA02g12890D	9323.61
chrA02	7007240	A	T	intergenic	BnaA02g12880D-BnaA02g12890D	7607.73
chrA02	7007310	C	T	intergenic	BnaA02g12880D-BnaA02g12890D	21871.1
chrA02	7007321	T	A	intergenic	BnaA02g12880D-BnaA02g12890D	21521.8
chrA02	7007339	C	G	intergenic	BnaA02g12880D-BnaA02g12890D	47870.8
chrA02	7007349	A	G	intergenic	BnaA02g12880D-BnaA02g12890D	29951.2
chrA02	7007355	A	C	intergenic	BnaA02g12880D-BnaA02g12890D	116831
chrA02	7007364	C	A	intergenic	BnaA02g12880D-BnaA02g12890D	60771.8
chrA02	7007377	C	T	intergenic	BnaA02g12880D-BnaA02g12890D	58818.9
chrA02	7007380	G	C	intergenic	BnaA02g12880D-BnaA02g12890D	13372.7
chrA02	7007464	C	T	downstream	BnaA02g12890D	40460.4
chrA02	7007465	A	G	downstream	BnaA02g12890D	55065.1
chrA02	7007498	A	G,*	downstream	BnaA02g12890D	59107.3
chrA02	7007506	C	T,*	downstream	BnaA02g12890D	45288.7
chrA02	7007534	T	C	downstream	BnaA02g12890D	16641.2
chrA02	7007546	C	T	downstream	BnaA02g12890D	10796.1
chrA02	7007677	A	C	downstream	BnaA02g12890D	14822.8
chrA02	7007679	A	G	downstream	BnaA02g12890D	9519.14
chrA02	7007689	C	A	downstream	BnaA02g12890D	11278.2
chrA02	7007714	T	C	downstream	BnaA02g12890D	18525.2
chrA02	7007718	C	A	downstream	BnaA02g12890D	2408.1
chrA02	7008348	T	A,C	downstream	BnaA02g12890D	40974.4
chrA02	7008362	G	A	downstream	BnaA02g12890D	61842.2
chrA02	7008365	A	C	downstream	BnaA02g12890D	62289.8
chrA02	7008375	C	T	downstream	BnaA02g12890D	23494.9
chrA02	7008384	C	T	downstream	BnaA02g12890D	25684.1
chrA02	7008403	A	G	synonymous	BnaA02g12890D	29302.5
chrA02	7008424	A	G,*	synonymous	BnaA02g12890D	52994.3
chrA02	7008441	C	G	intronic	BnaA02g12890D	6826.13
chrA02	7008456	C	G	intronic	BnaA02g12890D	1806.53
chrA02	7008486	T	A	missense	BnaA02g12890D	14010.7
chrA02	7008539	A	T	synonymous	BnaA02g12890D	7747.66
chrA02	7008554	A	T	synonymous	BnaA02g12890D	19787.6
chrA02	7008590	A	G	synonymous	BnaA02g12890D	44000.3
chrA02	7008597	C	T	missense	BnaA02g12890D	44260.6
chrA02	7008618	T	C	missense	BnaA02g12890D	23482.9
chrA02	7008689	G	A	synonymous	BnaA02g12890D	34902.3
chrA02	7008694	C	A	missense	BnaA02g12890D	35038.8
chrA02	7008700	C	A	missense	BnaA02g12890D	11131.9
chrA02	7008779	C	T	intronic	BnaA02g12890D	94206.8
chrA02	7008804	A	C	missense	BnaA02g12890D	87984.2
chrA02	7008832	A	G	missense	BnaA02g12890D	14324.1
chrA02	7008935	G	A	missense	BnaA02g12890D	16116.5
chrA02	7008990	T	C	intronic	BnaA02g12890D	11151.7
chrA02	7008992	C	T	intronic	BnaA02g12890D	28875.9
chrA02	7009039	C	A	intronic	BnaA02g12890D	46663.2
chrA02	7009196	A	G	missense	BnaA02g12890D	20303.9
chrA02	7009247	C	A	intronic	BnaA02g12890D	18212.9
chrA02	7010363	A	C	intronic	BnaA02g12890D	14340.6
chrA02	7010416	A	G	intronic	BnaA02g12890D	20640.7
chrA02	7010544	C	T	intronic	BnaA02g12890D	13987.7
chrA02	7010598	A	T	intronic	BnaA02g12890D	18070.8
chrA02	7010674	G	T	intronic	BnaA02g12890D	18398.7
chrA02	7010676	G	T	intronic	BnaA02g12890D	22840.8
chrA02	7010732	A	C	intronic	BnaA02g12890D	5878.92
chrA02	7011645	C	A	intronic	BnaA02g12890D	2611.33
chrA02	7017315	A	C	upstream	BnaA02g12910D	15477
chrA02	7017320	T	G	upstream	BnaA02g12910D	7394.38
chrA02	7017413	G	C	missense	BnaA02g12910D	76200.5
chrA02	7017414	T	C	synonymous	BnaA02g12910D	76200.2
chrA02	7017540	T	G	synonymous	BnaA02g12910D	33998.2
chrA02	7017756	G	T	synonymous	BnaA02g12910D	27222.1
chrA02	7017843	A	G	synonymous	BnaA02g12910D	47825.8
chrA02	7017858	A	G	synonymous	BnaA02g12910D	47827.4
chrA02	7017874	T	G	intronic	BnaA02g12910D	83481.9
chrA02	7017877	T	C	intronic	BnaA02g12910D	102453
chrA02	7017886	G	C	intronic	BnaA02g12910D	81270.7
chrA02	7018082	C	A	intronic	BnaA02g12910D	44126.9
chrA02	7018107	C	T	intronic	BnaA02g12910D	55087.9
chrA02	7018157	T	C	intronic	BnaA02g12910D	23644.5
chrA02	7018686	T	A	downstream	BnaA02g12910D	58678.4
chrA02	7018719	A	G	downstream	BnaA02g12910D	10928.1
chrA02	7019425	G	C	upstream	BnaA02g12920D	12476.1
chrA02	7019502	G	A	upstream	BnaA02g12920D	12682.8
chrA02	7019508	A	G	upstream	BnaA02g12920D	16945.3
chrA02	7019534	T	C	upstream	BnaA02g12920D	11936.7
chrA02	7019563	A	G	upstream	BnaA02g12920D	19691.1
chrA02	7019566	C	G	upstream	BnaA02g12920D	23170.4
chrA02	7019643	C	A	upstream	BnaA02g12920D	58728
chrA02	7019644	A	C	upstream	BnaA02g12920D	59405.4
chrA02	7019663	C	A	upstream	BnaA02g12920D	57478.9
chrA02	7019709	T	C	upstream	BnaA02g12920D	15851
chrA02	7019758	A	C	upstream	BnaA02g12920D	23904.7
chrA02	7019777	A	G	upstream	BnaA02g12920D	29439.4
chrA02	7019797	G	C	upstream	BnaA02g12920D	13385.2
chrA02	7019850	A	T	upstream	BnaA02g12920D	24653.7
chrA02	7019938	A	T	upstream	BnaA02g12920D	19693.8
chrA02	7020148	C	T	intronic	BnaA02g12920D	77152.8
chrA02	7020149	T	C	intronic	BnaA02g12920D	77691.6
chrA02	7020184	A	T	intronic	BnaA02g12920D	36119.1
chrA02	7020196	G	C	intronic	BnaA02g12920D	34741.2
chrA02	7020202	G	C,T	intronic	BnaA02g12920D	54689
chrA02	7020363	A	T	missense	BnaA02g12920D	43454
chrA02	7020431	T	G	intronic	BnaA02g12920D	31495.7
chrA02	7020445	A	G	intronic	BnaA02g12920D	29102.7
chrA02	7020448	C	T	intronic	BnaA02g12920D	29001.8
chrA02	7020470	T	G	synonymous	BnaA02g12920D	25056.2
chrA02	7020500	A	G	synonymous	BnaA02g12920D	24648
chrA02	7020518	G	C	missense	BnaA02g12920D	26684.1
chrA02	7020532	C	A	missense	BnaA02g12920D	24988.8
chrA02	7020632	A	G	synonymous	BnaA02g12920D	51895.8
chrA02	7020640	G	A,C	intronic	BnaA02g12920D	51918.5
chrA02	7021340	C	T	synonymous	BnaA02g12920D	28810.6
chrA02	7021411	A	G	missense	BnaA02g12920D	41834.4
chrA02	7021417	C	T	missense	BnaA02g12920D	41971.5
chrA02	7021442	A	C	missense	BnaA02g12920D	23425.5
chrA02	7021707	T	G	synonymous	BnaA02g12920D	16365.1
chrA02	7021968	A	T	missense	BnaA02g12920D	17125.9
chrA02	7021969	G	C	missense	BnaA02g12920D	17108.1
chrA02	7021997	T	A	synonymous	BnaA02g12920D	17150.2
chrA02	7022214	A	T	downstream	BnaA02g12920D	10318.7
chrA02	7029095	T	A	intergenic	BnaA02g12920D-BnaA02g12930D	24109
chrA02	7029101	G	C	intergenic	BnaA02g12920D-BnaA02g12930D	24773.2
chrA02	7029131	T	G	intergenic	BnaA02g12920D-BnaA02g12930D	31286.5
chrA02	7029136	G	C	intergenic	BnaA02g12920D-BnaA02g12930D	46589.6
chrA02	7029214	T	C	intergenic	BnaA02g12920D-BnaA02g12930D	30714.9
chrA02	7029236	C	T	intergenic	BnaA02g12920D-BnaA02g12930D	78306.5
chrA02	7029254	G	C	intergenic	BnaA02g12920D-BnaA02g12930D	38413.5
chrA02	7029313	C	T	intergenic	BnaA02g12920D-BnaA02g12930D	22957.6
chrA02	7029317	T	A	intergenic	BnaA02g12920D-BnaA02g12930D	41510.8
chrA02	7029368	G	A	intergenic	BnaA02g12920D-BnaA02g12930D	79534.7
chrA02	7029374	G	A	intergenic	BnaA02g12920D-BnaA02g12930D	43926.2
chrA02	7029406	C	T	intergenic	BnaA02g12920D-BnaA02g12930D	46090.4
chrA02	7029416	A	G	intergenic	BnaA02g12920D-BnaA02g12930D	44272.6
chrA02	7029490	T	C	intergenic	BnaA02g12920D-BnaA02g12930D	32224.2
chrA02	7029494	C	T	intergenic	BnaA02g12920D-BnaA02g12930D	10148.8
chrA02	7029512	G	T	intergenic	BnaA02g12920D-BnaA02g12930D	7218.37
chrA02	7029534	G	A	intergenic	BnaA02g12920D-BnaA02g12930D	2996.41
chrA02	7029547	A	G	intergenic	BnaA02g12920D-BnaA02g12930D	1054.75
chrA02	7029627	T	G	intergenic	BnaA02g12920D-BnaA02g12930D	5083.37
chrA02	7029653	T	A	intergenic	BnaA02g12920D-BnaA02g12930D	10735.4
chrA02	7029656	T	C	intergenic	BnaA02g12920D-BnaA02g12930D	11421.4
chrA02	7029665	A	G	intergenic	BnaA02g12920D-BnaA02g12930D	13428.5
chrA02	7029673	A	G	intergenic	BnaA02g12920D-BnaA02g12930D	14541.2
chrA02	7029677	C	T	intergenic	BnaA02g12920D-BnaA02g12930D	15451.4
chrA02	7029750	G	T	intergenic	BnaA02g12920D-BnaA02g12930D	8942.2
chrA02	7029768	C	T	intergenic	BnaA02g12920D-BnaA02g12930D	11685.9
chrA02	7029774	T	C	intergenic	BnaA02g12920D-BnaA02g12930D	11229.6
chrA02	7029798	A	C	intergenic	BnaA02g12920D-BnaA02g12930D	4296.12
chrA02	7029818	T	A	intergenic	BnaA02g12920D-BnaA02g12930D	2925.79
chrA02	7029835	G	A	intergenic	BnaA02g12920D-BnaA02g12930D	1410.06
chrA02	7030131	A	T	intergenic	BnaA02g12920D-BnaA02g12930D	35228.8
chrA02	7030137	C	T	intergenic	BnaA02g12920D-BnaA02g12930D	15570.1
chrA02	7030165	G	T,A	intergenic	BnaA02g12920D-BnaA02g12930D	35964.3
chrA02	7030178	C	T	intergenic	BnaA02g12920D-BnaA02g12930D	36342.1
chrA02	7030195	A	G	intergenic	BnaA02g12920D-BnaA02g12930D	35147.9
chrA02	7030203	G	T	intergenic	BnaA02g12920D-BnaA02g12930D	34002.6
chrA02	7030207	G	C	intergenic	BnaA02g12920D-BnaA02g12930D	33209
chrA02	7030325	T	C	intergenic	BnaA02g12920D-BnaA02g12930D	9162.9
chrA02	7030644	T	C	intergenic	BnaA02g12920D-BnaA02g12930D	15640.4
chrA02	7030730	T	G	intergenic	BnaA02g12920D-BnaA02g12930D	18796.4
chrA02	7030815	T	G	intergenic	BnaA02g12920D-BnaA02g12930D	16317.8
chrA02	7030850	A	G	downstream	BnaA02g12930D	9341.01
chrA02	7031724	C	T	downstream	BnaA02g12930D	36253
chrA02	7031743	G	C	downstream	BnaA02g12930D	39759.2
chrA02	7031761	A	G	downstream	BnaA02g12930D	40525.3
chrA02	7031869	T	C	missense	BnaA02g12930D	26680.7
chrA02	7031891	T	G	missense	BnaA02g12930D	20125.9
chrA02	7032052	G	A	synonymous	BnaA02g12930D	50274.1
chrA02	7032096	C	T	upstream	BnaA02g12930D	58370.6
chrA02	7032413	A	G	upstream	BnaA02g12930D	23832.3
chrA02	7033077	T	C	upstream	BnaA02g12930D	20281.8
chrA02	7033095	T	C	intergenic	BnaA02g12930D-BnaA02g12940D	20573.4
chrA02	7033221	C	G	intergenic	BnaA02g12930D-BnaA02g12940D	25239.9
chrA02	7033272	A	G	intergenic	BnaA02g12930D-BnaA02g12940D	14362.5
chrA02	7033345	T	G	intergenic	BnaA02g12930D-BnaA02g12940D	24250.6
chrA02	7033391	G	T	intergenic	BnaA02g12930D-BnaA02g12940D	27282.4
chrA02	7033402	G	A	intergenic	BnaA02g12930D-BnaA02g12940D	27747.8
chrA02	7033500	A	T	intergenic	BnaA02g12930D-BnaA02g12940D	28112.2
chrA02	7033533	C	G	intergenic	BnaA02g12930D-BnaA02g12940D	26361.9
chrA02	7033589	G	T	intergenic	BnaA02g12930D-BnaA02g12940D	27652.5
chrA02	7033636	C	A	intergenic	BnaA02g12930D-BnaA02g12940D	12473.9
chrA02	7033691	T	G	intergenic	BnaA02g12930D-BnaA02g12940D	27158.5
chrA02	7033786	T	C	intergenic	BnaA02g12930D-BnaA02g12940D	29117.5
chrA02	7033895	T	C	intergenic	BnaA02g12930D-BnaA02g12940D	26120
chrA02	7033906	T	C	intergenic	BnaA02g12930D-BnaA02g12940D	26488.4
chrA02	7033917	A	C	intergenic	BnaA02g12930D-BnaA02g12940D	48692.5
chrA02	7033921	T	G	intergenic	BnaA02g12930D-BnaA02g12940D	48435.5
chrA02	7033965	A	C	intergenic	BnaA02g12930D-BnaA02g12940D	25575.6
chrA02	7034007	C	T	intergenic	BnaA02g12930D-BnaA02g12940D	38236.4
chrA02	7034012	C	T	intergenic	BnaA02g12930D-BnaA02g12940D	37772.4
chrA02	7034129	C	T	intergenic	BnaA02g12930D-BnaA02g12940D	21006.3
chrA02	7034143	G	C	intergenic	BnaA02g12930D-BnaA02g12940D	10981
chrA02	7034181	C	G	intergenic	BnaA02g12930D-BnaA02g12940D	47339.5
chrA02	7034198	T	C	upstream	BnaA02g12940D	49360.2
chrA02	7034216	C	T	upstream	BnaA02g12940D	49154.4
chrA02	7034277	C	A	upstream	BnaA02g12940D	69383
chrA02	7034278	T	C	upstream	BnaA02g12940D	69375.6
chrA02	7034295	G	C	upstream	BnaA02g12940D	38032
chrA02	7034311	C	G	upstream	BnaA02g12940D	33786.1
chrA02	7034379	C	T	upstream	BnaA02g12940D	22848.3
chrA02	7035138	T	C	upstream	BnaA02g12940D	7721.74
chrA02	7035228	A	G	missense	BnaA02g12940D	7043.46
chrA02	7035306	G	A	missense	BnaA02g12940D	9788.21
chrA02	7035387	G	T	intronic	BnaA02g12940D	21530.5
chrA02	7036166	G	T	missense	BnaA02g12940D	40840.5
chrA02	7036207	G	C	missense	BnaA02g12940D	54651.2
chrA02	7036358	T	A	synonymous	BnaA02g12940D	23218
chrA02	7036725	T	A	downstream	BnaA02g12940D	7152.05
chrA02	7036839	G	A	downstream	BnaA02g12940D	13375.2
chrA02	7036894	A	C	downstream	BnaA02g12940D	9452.73
chrA02	7037296	G	A	downstream	BnaA02g12940D	8282.65
chrA02	7037319	C	T	downstream	BnaA02g12940D	7242.84
chrA02	7038776	T	C	intergenic	BnaA02g12940D-BnaA02g12950D	47107.6
chrA02	7038831	A	C	intergenic	BnaA02g12940D-BnaA02g12950D	12320.4
chrA02	7038838	G	A	intergenic	BnaA02g12940D-BnaA02g12950D	12089.6
chrA02	7038940	A	C	intergenic	BnaA02g12940D-BnaA02g12950D	18207.8
chrA02	7038944	T	C	intergenic	BnaA02g12940D-BnaA02g12950D	19799
chrA02	7038986	T	C	intergenic	BnaA02g12940D-BnaA02g12950D	32922.9
chrA02	7039069	G	A	intergenic	BnaA02g12940D-BnaA02g12950D	24964.5
chrA02	7039087	T	A	intergenic	BnaA02g12940D-BnaA02g12950D	26560.8
chrA02	7039088	G	T	intergenic	BnaA02g12940D-BnaA02g12950D	26638.9
chrA02	7039104	T	G	intergenic	BnaA02g12940D-BnaA02g12950D	36163.2
chrA02	7039117	T	C	intergenic	BnaA02g12940D-BnaA02g12950D	26670.9
chrA02	7039134	C	A	intergenic	BnaA02g12940D-BnaA02g12950D	26659.4
chrA02	7039143	A	G	intergenic	BnaA02g12940D-BnaA02g12950D	25302.5
chrA02	7039192	G	T	upstream	BnaA02g12950D	23446.5
chrA02	7039224	G	A	upstream	BnaA02g12950D	24249.1
chrA02	7039235	G	A	upstream	BnaA02g12950D	8533.9
chrA02	7039257	A	G	upstream	BnaA02g12950D	13439.8
chrA02	7039278	G	A	upstream	BnaA02g12950D	7673.66
chrA02	7039297	A	T	upstream	BnaA02g12950D	21365.2
chrA02	7039298	C	T	upstream	BnaA02g12950D	24670.3
chrA02	7039317	G	T	upstream	BnaA02g12950D	31327.2
chrA02	7039350	A	T	upstream	BnaA02g12950D	29004.8
chrA02	7039351	A	G	upstream	BnaA02g12950D	20572.9
chrA02	7039385	T	C	upstream	BnaA02g12950D	27399.3
chrA02	7039398	T	C	upstream	BnaA02g12950D	20889.5
chrA02	7039420	C	T	upstream	BnaA02g12950D	21222.2
chrA02	7039441	A	T	upstream	BnaA02g12950D	20371
chrA02	7039469	A	G	upstream	BnaA02g12950D	19679.7
chrA02	7039477	A	G	upstream	BnaA02g12950D	19682.6
chrA02	7039516	T	C	upstream	BnaA02g12950D	17389.3
chrA02	7039526	A	T	upstream	BnaA02g12950D	21819.1
chrA02	7040086	T	C	upstream	BnaA02g12950D	2680.36
chrA02	7040191	G	A	missense	BnaA02g12950D	6157.2
chrA02	7040237	G	A	synonymous	BnaA02g12950D	34592.7
chrA02	7040240	A	G	synonymous	BnaA02g12950D	12043.6
chrA02	7040312	G	T	synonymous	BnaA02g12950D	8555.81
chrA02	7040356	C	A	missense	BnaA02g12950D	5921.88
chrA02	7040378	T	C	synonymous	BnaA02g12950D	10806.8
chrA02	7040453	G	T	synonymous	BnaA02g12950D	12024.3
chrA02	7040488	G	A	missense	BnaA02g12950D	21260.5
chrA02	7040499	G	A	missense	BnaA02g12950D	21206.2
chrA02	7040527	C	T	missense	BnaA02g12950D	2019.82
chrA02	7040627	A	C	synonymous	BnaA02g12950D	3048.97
chrA02	7040628	A	G	missense	BnaA02g12950D	3141.56
chrA02	7040665	A	G	missense	BnaA02g12950D	11266.5
chrA02	7040728	C	T	missense	BnaA02g12950D	10018.9
chrA02	7040755	A	G	missense	BnaA02g12950D	9260.9
chrA02	7040804	C	G	missense	BnaA02g12950D	14368.7
chrA02	7040805	A	G	missense	BnaA02g12950D	14366.8
chrA02	7040835	C	A	missense	BnaA02g12950D	6152.17
chrA02	7040930	A	T	synonymous	BnaA02g12950D	45964.3
chrA02	7041432	T	G	downstream	BnaA02g12950D	52950.3
chrA02	7041461	G	T	downstream	BnaA02g12950D	5783.63
chrA02	7041529	C	A	downstream	BnaA02g12950D	33056.6
chrA02	7041617	T	G	downstream	BnaA02g12950D	14013.3
chrA02	7041769	G	T	downstream	BnaA02g12950D	10430.1
chrA02	7041877	C	G	downstream	BnaA02g12950D	9185.49
chrA02	7042070	G	C	downstream	BnaA02g12950D	32391.1
chrA02	7043669	C	A	intergenic	BnaA02g12950D-BnaA02g12960D	9747.98
chrA02	7043678	T	C	intergenic	BnaA02g12950D-BnaA02g12960D	7043.42
chrA02	7043689	C	T	intergenic	BnaA02g12950D-BnaA02g12960D	5155.34
chrA02	7043775	A	C	intergenic	BnaA02g12950D-BnaA02g12960D	8789.53
chrA02	7043795	A	T	intergenic	BnaA02g12950D-BnaA02g12960D	9234.43
chrA02	7043840	G	A	intergenic	BnaA02g12950D-BnaA02g12960D	8249.88
chrA02	7043870	T	G	intergenic	BnaA02g12950D-BnaA02g12960D	6530.97
chrA02	7044754	T	C	upstream	BnaA02g12960D	26029.2
chrA02	7044894	T	G	upstream	BnaA02g12960D	29058
chrA02	7044909	G	A	upstream	BnaA02g12960D	28339.6
chrA02	7044955	G	T	upstream	BnaA02g12960D	35121.1
chrA02	7044999	T	A	missense	BnaA02g12960D	40560.8
chrA02	7045072	G	A	intronic	BnaA02g12960D	10279.2
chrA02	7045379	T	A	missense	BnaA02g12960D	17640.8
chrA02	7045399	A	G	missense	BnaA02g12960D	18091
chrA02	7045563	G	C	intronic	BnaA02g12960D	42479.9
chrA02	7045603	T	C	missense	BnaA02g12960D	26510.5
chrA02	7045642	C	A	missense	BnaA02g12960D	55349.1
chrA02	7045793	G	T	missense	BnaA02g12960D	38276.2
chrA02	7045893	A	T	synonymous	BnaA02g12960D	5238.7
chrA02	7045914	G	C	synonymous	BnaA02g12960D	23194.1
chrA02	7046625	G	A	synonymous	BnaA02g12960D	11344.2
chrA02	7046632	C	T	synonymous	BnaA02g12960D	4217.97
chrA02	7047143	G	C	downstream	BnaA02g12960D	53491.3
chrA02	7047218	G	A	downstream	BnaA02g12960D	4315.13
chrA02	7047319	C	T	downstream	BnaA02g12960D	54025.6
chrA02	7047321	G	T	downstream	BnaA02g12960D	67058.2
chrA02	7047338	A	T	downstream	BnaA02g12960D	67712.7
chrA02	7047339	T	A	downstream	BnaA02g12960D	66730.5
chrA02	7047396	T	A	downstream	BnaA02g12960D	39211.4
chrA02	7047420	G	A	downstream	BnaA02g12960D	45500.5
chrA02	7047445	G	A	downstream	BnaA02g12960D	60537.5
chrA02	7047451	C	G	downstream	BnaA02g12960D	32899.2
chrA02	7047471	C	T	downstream	BnaA02g12960D	23324.4
chrA02	7047543	G	C,T	downstream	BnaA02g12960D	63012.4
chrA02	7047549	T	C	downstream	BnaA02g12960D	63329.3
chrA02	7047650	C	T	downstream	BnaA02g12960D	17893
chrA02	7047659	T	C	downstream	BnaA02g12960D	17717.9
chrA02	7047694	A	G	downstream	BnaA02g12960D	16738.7
chrA02	7047701	C	T	downstream	BnaA02g12960D	17373.1
chrA02	7047738	A	G	downstream	BnaA02g12960D	12182.6
chrA02	7047748	G	A	downstream	BnaA02g12960D	33245.2
chrA02	7047758	G	T	downstream	BnaA02g12960D	31877.2
chrA02	7047778	T	A	downstream	BnaA02g12960D	15647.4
chrA02	7047789	T	C	downstream	BnaA02g12960D	12130.5
chrA02	7047793	C	T	downstream	BnaA02g12960D	12166.8
chrA02	7047886	T	C	downstream	BnaA02g12960D	3678.08
chrA02	7048021	T	C	downstream	BnaA02g12960D	3764.99
chrA02	7048402	C	T	intergenic	BnaA02g12960D-BnaA02g12970D	15060.8
chrA02	7048482	A	G	intergenic	BnaA02g12960D-BnaA02g12970D	6319.4
chrA02	7048513	G	A	intergenic	BnaA02g12960D-BnaA02g12970D	7090.18
chrA02	7048525	T	C	intergenic	BnaA02g12960D-BnaA02g12970D	5163.3
chrA02	7048527	G	A	intergenic	BnaA02g12960D-BnaA02g12970D	4998.83
chrA02	7048539	A	G	intergenic	BnaA02g12960D-BnaA02g12970D	4775.13
chrA02	7048540	A	T,C	intergenic	BnaA02g12960D-BnaA02g12970D	7278.87
chrA02	7048611	T	G	intergenic	BnaA02g12960D-BnaA02g12970D	33756.4
chrA02	7048653	G	A	intergenic	BnaA02g12960D-BnaA02g12970D	18223.8
chrA02	7048656	T	C	intergenic	BnaA02g12960D-BnaA02g12970D	27788.1
chrA02	7048900	G	A	intergenic	BnaA02g12960D-BnaA02g12970D	17463.2
chrA02	7048981	A	G	intergenic	BnaA02g12960D-BnaA02g12970D	12982.2
chrA02	7049008	T	C	intergenic	BnaA02g12960D-BnaA02g12970D	11891.9
chrA02	7049098	C	T	intergenic	BnaA02g12960D-BnaA02g12970D	15695.6
chrA02	7049845	T	C	upstream	BnaA02g12970D	3961.35
chrA02	7049866	A	G	upstream	BnaA02g12970D	9992.1
chrA02	7049867	A	C	upstream	BnaA02g12970D	15028.4
chrA02	7050084	C	G	upstream	BnaA02g12970D	10751.3
chrA02	7050168	T	C	upstream	BnaA02g12970D	38279.6
chrA02	7050172	A	G	upstream	BnaA02g12970D	38376
chrA02	7050213	T	C	upstream	BnaA02g12970D	4387.35
chrA02	7050296	G	A	upstream	BnaA02g12970D	8238.91
chrA02	7050310	G	A	upstream	BnaA02g12970D	8118.5
chrA02	7050375	T	G	upstream	BnaA02g12970D	42968.5
chrA02	7050469	A	C	upstream	BnaA02g12970D	23540.6
chrA02	7050555	A	G	upstream	BnaA02g12970D	26180.7
chrA02	7050752	A	G	synonymous	BnaA02g12970D	20526.6
chrA02	7050790	A	C	missense	BnaA02g12970D	5261.95
chrA02	7050824	T	G	missense	BnaA02g12970D	32164.6
chrA02	7050833	G	C	missense	BnaA02g12970D	9262.05
chrA02	7050936	C	A	missense	BnaA02g12970D	17863.5
chrA02	7050944	G	C	synonymous	BnaA02g12970D	5082.39
chrA02	7051030	C	T	intronic	BnaA02g12970D	29144.3
chrA02	7051033	A	G	intronic	BnaA02g12970D	20348
chrA02	7051212	G	C	missense	BnaA02g12970D	35936.1
chrA02	7051265	T	C	synonymous	BnaA02g12970D	7323.39
chrA02	7051322	A	G	synonymous	BnaA02g12970D	33309.1
chrA02	7051409	G	T	missense	BnaA02g12970D	5703.24
chrA02	7052262	G	A	intronic	BnaA02g12970D	56440.2
chrA02	7053161	C	A	intronic	BnaA02g12970D	35057.8
chrA02	7053200	T	A	intronic	BnaA02g12970D	8487.72
chrA02	7053268	T	C	synonymous	BnaA02g12970D	43119.8
chrA02	7053515	C	T	synonymous	BnaA02g12970D	31078.7
chrA02	7058991	A	G	downstream	BnaA02g12990D	5050.9
chrA02	7059030	G	T	downstream	BnaA02g12990D	6788.86
chrA02	7060503	C	T	intronic	BnaA02g12990D	19913.5
chrA02	7060884	G	T	missense	BnaA02g12990D	28379.1
chrA02	7061064	G	T	missense	BnaA02g12990D	10022.4
chrA02	7061086	T	C	synonymous	BnaA02g12990D	47598.2
chrA02	7061171	T	C	missense	BnaA02g12990D	13221.8
chrA02	7061193	G	A	synonymous	BnaA02g12990D	4616.52
chrA02	7061238	T	A	missense	BnaA02g12990D	58864.7
chrA02	7061248	G	T	synonymous	BnaA02g12990D	58048.4
chrA02	7061308	C	T	synonymous	BnaA02g12990D	19535
chrA02	7061330	T	C	missense	BnaA02g12990D	19060.6
chrA02	7061364	A	C	missense	BnaA02g12990D	10330
chrA02	7061368	G	C	synonymous	BnaA02g12990D	58409.8
chrA02	7061380	G	T	synonymous	BnaA02g12990D	58884.4
chrA02	7061404	T	C	synonymous	BnaA02g12990D	9353.95
chrA02	7061432	G	T	missense	BnaA02g12990D	17487
chrA02	7061440	C	T	synonymous	BnaA02g12990D	17724
chrA02	7061481	C	T	missense	BnaA02g12990D	31208.8
chrA02	7061696	C	T	missense	BnaA02g12990D	12885.6
chrA02	7061956	G	C	synonymous	BnaA02g12990D	47497.8
chrA02	7062077	T	G	missense	BnaA02g12990D	7970.77
chrA02	7062082	C	T	synonymous	BnaA02g12990D	33084.3
chrA02	7062113	C	T	missense	BnaA02g12990D	32192.6
chrA02	7062183	T	C	missense	BnaA02g12990D	19056.1
chrA02	7062187	G	C	missense	BnaA02g12990D	19618.6
chrA02	7062195	C	G	missense	BnaA02g12990D	16386.5
chrA02	7062198	A	T	missense	BnaA02g12990D	20004.7
chrA02	7062211	G	T	missense	BnaA02g12990D	43560.2
chrA02	7062219	A	G	intronic	BnaA02g12990D	17657.1
chrA02	7062257	C	A	intronic	BnaA02g12990D	4961.2
chrA02	7062277	T	C	intronic	BnaA02g12990D	12320.5
chrA02	7062283	A	T	intronic	BnaA02g12990D	4555.71
chrA02	7065471	T	C	downstream	BnaA02g13000D	4400.21
chrA02	7065548	A	G	downstream	BnaA02g13000D	41535.8
chrA02	7065586	T	G	downstream	BnaA02g13000D	9177.01
chrA02	7065783	T	A	downstream	BnaA02g13000D	19713.8
chrA02	7065796	A	C,G	downstream	BnaA02g13000D	27948
chrA02	7066193	G	A	intronic	BnaA02g13000D	59836.7
chrA02	7066198	C	T	intronic	BnaA02g13000D	61286.9
chrA02	7066236	G	T	intronic	BnaA02g13000D	44165.7
chrA02	7066386	C	A	intronic	BnaA02g13000D	48575.6
chrA02	7066397	T	G	intronic	BnaA02g13000D	87615.9
chrA02	7066406	A	G	intronic	BnaA02g13000D	89170.3
chrA02	7066626	C	T	synonymous	BnaA02g13000D	34456.7
chrA02	7066933	A	C	synonymous	BnaA02g13000D	36047.6
chrA02	7067022	T	C	upstream	BnaA02g13000D	29206.1
chrA02	7067099	G	T	upstream	BnaA02g13000D	6502.08
chrA02	7067339	C	T	upstream	BnaA02g13000D	20742.7
chrA02	7067349	A	G	upstream	BnaA02g13000D	20940.2
chrA02	7067437	A	C,T	upstream	BnaA02g13000D	55404.6
chrA02	7067444	G	A	upstream	BnaA02g13000D	55864.2
chrA02	7067498	C	A	upstream	BnaA02g13000D	4871.63
chrA02	7067557	G	A	upstream	BnaA02g13000D	32919
chrA02	7067563	C	A	upstream	BnaA02g13000D	11716.6
chrA02	7067618	C	T	upstream	BnaA02g13000D	25030.2
chrA02	7067717	C	T	upstream	BnaA02g13000D	34775.7
chrA02	7068111	C	G	intergenic	BnaA02g13000D-BnaA02g13010D	49975.7
chrA02	7068180	C	T,*	intergenic	BnaA02g13000D-BnaA02g13010D	62233.2
chrA02	7068208	C	T	intergenic	BnaA02g13000D-BnaA02g13010D	41337.7
chrA02	7068224	C	T	intergenic	BnaA02g13000D-BnaA02g13010D	12109
chrA02	7068262	G	A	intergenic	BnaA02g13000D-BnaA02g13010D	33794
chrA02	7068772	C	G	intergenic	BnaA02g13000D-BnaA02g13010D	4848
chrA02	7068822	A	T	intergenic	BnaA02g13000D-BnaA02g13010D	26278.8
chrA02	7068853	C	A	intergenic	BnaA02g13000D-BnaA02g13010D	38664.8
chrA02	7069164	G	T	intergenic	BnaA02g13000D-BnaA02g13010D	46654.6
chrA02	7069509	T	A	intergenic	BnaA02g13000D-BnaA02g13010D	45137.9
chrA02	7069682	A	G	intergenic	BnaA02g13000D-BnaA02g13010D	27038.7
chrA02	7070035	T	C	intergenic	BnaA02g13000D-BnaA02g13010D	68396.9
chrA02	7070043	T	G	intergenic	BnaA02g13000D-BnaA02g13010D	67861.6
chrA02	7070111	G	A	intergenic	BnaA02g13000D-BnaA02g13010D	10526.6
chrA02	7070223	G	T	intergenic	BnaA02g13000D-BnaA02g13010D	25462.8
chrA02	7070246	G	T	intergenic	BnaA02g13000D-BnaA02g13010D	7162.76
chrA02	7070323	A	T	intergenic	BnaA02g13000D-BnaA02g13010D	49237
chrA02	7070586	A	T,*	intergenic	BnaA02g13000D-BnaA02g13010D	57719.9
chrA02	7070623	T	A	intergenic	BnaA02g13000D-BnaA02g13010D	9109.86
chrA02	7071156	G	A	downstream	BnaA02g13010D	4529.32
chrA02	7071166	T	C	downstream	BnaA02g13010D	5220.07
chrA02	7071249	T	C	downstream	BnaA02g13010D	21705
chrA02	7071302	T	C	downstream	BnaA02g13010D	41561.2
chrA02	7071541	C	T	downstream	BnaA02g13010D	15822.2
chrA02	7071594	C	T	downstream	BnaA02g13010D	17048.8
chrA02	7071603	G	A	downstream	BnaA02g13010D	13333.2
chrA02	7071648	G	T	downstream	BnaA02g13010D	6057.28
chrA02	7071806	C	G	synonymous	BnaA02g13010D	9105.96
chrA02	7072132	T	C	missense	BnaA02g13010D	29935.1
chrA02	7072301	A	T	missense	BnaA02g13010D	2744.7
chrA02	7072323	T	G	missense	BnaA02g13010D	1507.18
chrA02	7072450	T	C	missense	BnaA02g13010D	26586.8
chrA02	7072839	T	A	upstream	BnaA02g13010D	5143.11
chrA02	7072911	A	C	upstream	BnaA02g13010D	17628.6
chrA02	7072936	G	A	upstream	BnaA02g13010D	18619.8
chrA02	7072977	G	T	upstream	BnaA02g13010D	7837.94
chrA02	7073329	G	A	upstream	BnaA02g13010D	41788
chrA02	7073698	G	C	upstream	BnaA02g13010D	7955.83
chrA02	7073790	G	A	intergenic	BnaA02g13010D-BnaA02g13020D	5115.58
chrA02	7074716	G	T	intergenic	BnaA02g13010D-BnaA02g13020D	5726.33
chrA02	7074811	T	A	intergenic	BnaA02g13010D-BnaA02g13020D	6185.86
chrA02	7074974	G	C	intergenic	BnaA02g13010D-BnaA02g13020D	6928.07
chrA02	7075188	T	A	intergenic	BnaA02g13010D-BnaA02g13020D	10254.1
chrA02	7075277	C	T	intergenic	BnaA02g13010D-BnaA02g13020D	60173.1
chrA02	7075283	T	G	intergenic	BnaA02g13010D-BnaA02g13020D	54531.1
chrA02	7075422	T	A	intergenic	BnaA02g13010D-BnaA02g13020D	7814.47
chrA02	7075423	T	A	intergenic	BnaA02g13010D-BnaA02g13020D	7991.09
chrA02	7077486	A	T	downstream	BnaA02g13020D	33477.8
chrA02	7077832	T	C	synonymous	BnaA02g13020D	13840.8
chrA02	7078018	C	G	intronic	BnaA02g13020D	3953.6
chrA02	7078032	A	T	intronic	BnaA02g13020D	7667.87
chrA02	7078045	A	T	intronic	BnaA02g13020D	4734.94
chrA02	7078067	C	A	intronic	BnaA02g13020D	4435.17
chrA02	7078079	A	G	synonymous	BnaA02g13020D	21155.6
chrA02	7078254	G	A	intronic	BnaA02g13020D	32451.4
chrA02	7078257	T	A	intronic	BnaA02g13020D	5439.86
chrA02	7078652	G	T	intronic	BnaA02g13020D	25762
chrA02	7078687	T	C	synonymous	BnaA02g13020D	23297.3
chrA02	7078726	T	C	synonymous	BnaA02g13020D	30588.7
chrA02	7078771	A	T	synonymous	BnaA02g13020D	30981.3
chrA02	7079023	C	T	synonymous	BnaA02g13020D	9306.4
chrA02	7079041	A	C	synonymous	BnaA02g13020D	25251
chrA02	7079059	A	T	synonymous	BnaA02g13020D	5367.76
chrA02	7079221	A	G	synonymous	BnaA02g13020D	3072.24
chrA02	7079241	G	C	missense	BnaA02g13020D	3780.34
chrA02	7079273	A	G	synonymous	BnaA02g13020D	3871.32
chrA02	7079348	G	C	missense	BnaA02g13020D	9705.66
chrA02	7079560	T	A	intronic	BnaA02g13020D	3612.4
chrA02	7079583	T	C	missense	BnaA02g13020D	4310.99
chrA02	7080868	G	C	upstream	BnaA02g13020D	7626.51
chrA02	7080873	G	A	upstream	BnaA02g13020D	7125.09
chrA02	7080933	C	T	upstream	BnaA02g13020D	16349.4
chrA02	7080937	T	C	upstream	BnaA02g13020D	16598.3
chrA02	7080946	T	C	upstream	BnaA02g13020D	16697.8
chrA02	7080955	G	A	upstream	BnaA02g13020D	15712.2
chrA02	7080974	A	G	upstream	BnaA02g13020D	8893.32
chrA02	7080991	A	G	upstream	BnaA02g13020D	8206.71
chrA02	7081042	C	T	upstream	BnaA02g13020D	2575.43
chrA02	7081045	T	C	upstream	BnaA02g13020D	6739.04
chrA02	7081153	T	A	upstream	BnaA02g13020D	17920.8
chrA02	7081157	T	G	upstream	BnaA02g13020D	10543.9
chrA02	7081190	A	T	upstream	BnaA02g13020D	2242.66
chrA02	7081287	T	C	upstream	BnaA02g13020D	10132.2
chrA02	7081290	A	G	upstream	BnaA02g13020D	11357
chrA02	7081794	G	A	intergenic	BnaA02g13020D-BnaA02g13030D	4273.74
chrA02	7081962	A	T	intergenic	BnaA02g13020D-BnaA02g13030D	7863.01
chrA02	7081977	C	T	intergenic	BnaA02g13020D-BnaA02g13030D	9256.65
chrA02	7082030	C	T	intergenic	BnaA02g13020D-BnaA02g13030D	8758.11
chrA02	7082106	C	T	intergenic	BnaA02g13020D-BnaA02g13030D	10242.6
chrA02	7082128	A	T	intergenic	BnaA02g13020D-BnaA02g13030D	24298.8
chrA02	7082373	C	A	intergenic	BnaA02g13020D-BnaA02g13030D	7420.35
chrA02	7082484	T	C	intergenic	BnaA02g13020D-BnaA02g13030D	7691.42
chrA02	7082527	T	G	intergenic	BnaA02g13020D-BnaA02g13030D	12190.9
chrA02	7082610	A	G	intergenic	BnaA02g13020D-BnaA02g13030D	10588.2
chrA02	7082689	T	G	intergenic	BnaA02g13020D-BnaA02g13030D	28678.7
chrA02	7082725	T	C	intergenic	BnaA02g13020D-BnaA02g13030D	12951.9
chrA02	7082849	T	C	intergenic	BnaA02g13020D-BnaA02g13030D	28249.8
chrA02	7082889	C	T	intergenic	BnaA02g13020D-BnaA02g13030D	13018.5
chrA02	7082936	A	G	intergenic	BnaA02g13020D-BnaA02g13030D	44991.9
chrA02	7083057	C	T	intergenic	BnaA02g13020D-BnaA02g13030D	9703.82
chrA02	7083252	C	A	intergenic	BnaA02g13020D-BnaA02g13030D	9568.02
chrA02	7084140	T	A	intergenic	BnaA02g13020D-BnaA02g13030D	4916
chrA02	7084570	A	T	intergenic	BnaA02g13020D-BnaA02g13030D	3981.08
chrA02	7084747	A	G	intergenic	BnaA02g13020D-BnaA02g13030D	5437.34
chrA02	7085101	T	C	intergenic	BnaA02g13020D-BnaA02g13030D	4747.19
chrA02	7085760	G	A	intergenic	BnaA02g13020D-BnaA02g13030D	22107.2
chrA02	7085775	C	T	intergenic	BnaA02g13020D-BnaA02g13030D	24179.2
chrA02	7085883	C	T	intergenic	BnaA02g13020D-BnaA02g13030D	48100.8
chrA02	7085886	G	T	intergenic	BnaA02g13020D-BnaA02g13030D	49073.2
chrA02	7085896	T	G	intergenic	BnaA02g13020D-BnaA02g13030D	47090
chrA02	7085908	T	C	intergenic	BnaA02g13020D-BnaA02g13030D	50406.7
chrA02	7085916	T	C	intergenic	BnaA02g13020D-BnaA02g13030D	51150.3
chrA02	7085936	A	G	intergenic	BnaA02g13020D-BnaA02g13030D	57601.5
chrA02	7085946	A	T	intergenic	BnaA02g13020D-BnaA02g13030D	59757.8
chrA02	7085950	G	A	intergenic	BnaA02g13020D-BnaA02g13030D	59383.7
chrA02	7086022	A	G	intergenic	BnaA02g13020D-BnaA02g13030D	52889.3
chrA02	7086035	C	A	intergenic	BnaA02g13020D-BnaA02g13030D	69554.7
chrA02	7086044	T	C	intergenic	BnaA02g13020D-BnaA02g13030D	97894.4
chrA02	7086205	A	G	intergenic	BnaA02g13020D-BnaA02g13030D	43733
chrA02	7086206	T	G	intergenic	BnaA02g13020D-BnaA02g13030D	43747.1
chrA02	7086219	G	T	intergenic	BnaA02g13020D-BnaA02g13030D	28531.5
chrA02	7086234	C	T	intergenic	BnaA02g13020D-BnaA02g13030D	23284
chrA02	7086271	G	A	intergenic	BnaA02g13020D-BnaA02g13030D	8432.66
chrA02	7086328	G	C	intergenic	BnaA02g13020D-BnaA02g13030D	10344.8
chrA02	7086500	G	A	intergenic	BnaA02g13020D-BnaA02g13030D	5071.69
chrA02	7086541	C	T	intergenic	BnaA02g13020D-BnaA02g13030D	5850.94
chrA02	7090045	T	A	intergenic	BnaA02g13020D-BnaA02g13030D	33815.2
chrA02	7090098	T	C	intergenic	BnaA02g13020D-BnaA02g13030D	11996.2
chrA02	7090156	G	A	intergenic	BnaA02g13020D-BnaA02g13030D	13863.8
chrA02	7090228	T	C	intergenic	BnaA02g13020D-BnaA02g13030D	10512.7
chrA02	7090401	G	A	intergenic	BnaA02g13020D-BnaA02g13030D	3529.86
chrA02	7090422	C	T	intergenic	BnaA02g13020D-BnaA02g13030D	6144.09
chrA02	7090440	C	T	intergenic	BnaA02g13020D-BnaA02g13030D	6640.07
chrA02	7091910	G	A	intergenic	BnaA02g13020D-BnaA02g13030D	3131.77
chrA02	7091935	T	C	intergenic	BnaA02g13020D-BnaA02g13030D	10294.6
chrA02	7091952	T	C	intergenic	BnaA02g13020D-BnaA02g13030D	22621
chrA02	7092046	T	A	intergenic	BnaA02g13020D-BnaA02g13030D	7019.89
chrA02	7092101	C	T	intergenic	BnaA02g13020D-BnaA02g13030D	7359.67
chrA02	7095851	T	A	intergenic	BnaA02g13020D-BnaA02g13030D	21520.7
chrA02	7095905	G	T	intergenic	BnaA02g13020D-BnaA02g13030D	23709.9
chrA02	7095914	G	A	intergenic	BnaA02g13020D-BnaA02g13030D	23812.6
chrA02	7095953	A	T	intergenic	BnaA02g13020D-BnaA02g13030D	1608.12
chrA02	7096009	G	C	intergenic	BnaA02g13020D-BnaA02g13030D	46173.2
chrA02	7096016	A	C	intergenic	BnaA02g13020D-BnaA02g13030D	32163.9
chrA02	7096038	T	G	intergenic	BnaA02g13020D-BnaA02g13030D	83099.1
chrA02	7096043	T	C	intergenic	BnaA02g13020D-BnaA02g13030D	26387.3
chrA02	7096076	T	C	intergenic	BnaA02g13020D-BnaA02g13030D	14751.5
chrA02	7096102	T	C,*	intergenic	BnaA02g13020D-BnaA02g13030D	36404.3
chrA02	7096105	A	T	intergenic	BnaA02g13020D-BnaA02g13030D	5550.67
chrA02	7096979	T	G	intergenic	BnaA02g13020D-BnaA02g13030D	5067.6
chrA02	7097502	A	T	intergenic	BnaA02g13020D-BnaA02g13030D	4412.21
chrA02	7097539	A	T	intergenic	BnaA02g13020D-BnaA02g13030D	2607.56
chrA02	7097720	C	T	intergenic	BnaA02g13020D-BnaA02g13030D	30006.7
chrA02	7097742	A	C	intergenic	BnaA02g13020D-BnaA02g13030D	18115.5
chrA02	7097757	G	C	intergenic	BnaA02g13020D-BnaA02g13030D	21154.9
chrA02	7097769	G	C	intergenic	BnaA02g13020D-BnaA02g13030D	21840.8
chrA02	7097835	G	C	intergenic	BnaA02g13020D-BnaA02g13030D	13083.1
chrA02	7099886	G	A	intergenic	BnaA02g13020D-BnaA02g13030D	10689.9
chrA02	7099936	A	G	intergenic	BnaA02g13020D-BnaA02g13030D	10501.6
chrA02	7099964	A	T	intergenic	BnaA02g13020D-BnaA02g13030D	11258.9
chrA02	7100264	G	A	downstream	BnaA02g13030D	12550.2
chrA02	7102290	G	A	synonymous	BnaA02g13040D	10720.4
chrA02	7102349	C	A	intronic	BnaA02g13040D	8996.9
chrA02	7102417	C	G	upstream	BnaA02g13030D	5913.89
chrA02	7102659	A	T	intronic	BnaA02g13040D	5789.02
chrA02	7103170	A	G	upstream	BnaA02g13040D	26688.6
chrA02	7105245	A	T	intergenic	BnaA02g13040D-BnaA02g13050D	7717.43
chrA02	7109335	G	A	downstream	BnaA02g13050D	34473.2
chrA02	7109348	G	T	downstream	BnaA02g13050D	7124.52
chrA02	7109358	C	T	downstream	BnaA02g13050D	29361.5
chrA02	7109430	T	A	downstream	BnaA02g13050D	45768.9
chrA02	7109471	T	G	downstream	BnaA02g13050D	42202.3
chrA02	7109485	T	C	downstream	BnaA02g13050D	45369.5
chrA02	7109493	C	T	downstream	BnaA02g13050D	46089
chrA02	7109498	T	C	stop_retained	BnaA02g13050D	51887
chrA02	7109521	A	G	synonymous	BnaA02g13050D	42571.6
chrA02	7109631	A	C	intronic	BnaA02g13050D	73219.8
chrA02	7109673	G	A	intronic	BnaA02g13050D	52614.4
chrA02	7109728	A	G	synonymous	BnaA02g13050D	19962.7
chrA02	7109920	T	C	synonymous	BnaA02g13050D	14380
chrA02	7109995	A	G	synonymous	BnaA02g13050D	4345.79
chrA02	7110026	C	G	intronic	BnaA02g13050D	5933.92
chrA02	7110070	C	T	intronic	BnaA02g13050D	36994.9
chrA02	7110280	T	C	synonymous	BnaA02g13050D	56417.1
chrA02	7110741	G	T	intronic	BnaA02g13050D	20524.5
chrA02	7110853	A	T	synonymous	BnaA02g13050D	5082.95
chrA02	7110867	G	T	missense	BnaA02g13050D	5773.76
chrA02	7111087	C	A	missense	BnaA02g13050D	19998.2
chrA02	7111200	G	T	synonymous	BnaA02g13050D	10108.9
chrA02	7111208	G	C	missense	BnaA02g13050D	10395.6
chrA02	7111625	A	T	synonymous	BnaA02g13050D	6185.95
chrA02	7111648	T	C	missense	BnaA02g13050D	28794.3
chrA02	7111649	C	T	synonymous	BnaA02g13050D	28872.5
chrA02	7112092	G	A	missense	BnaA02g13050D	19964.3
chrA02	7112131	T	G	missense	BnaA02g13050D	12238.5
chrA02	7112606	C	T	synonymous	BnaA02g13050D	31527.5
chrA02	7112858	A	T	missense	BnaA02g13050D	8941.82
chrA02	7112985	A	T	intronic	BnaA02g13050D	34756.5
chrA02	7112988	C	G	intronic	BnaA02g13050D	34620.2
chrA02	7113050	A	G	synonymous	BnaA02g13050D	5322.42
chrA02	7113098	G	A	intronic	BnaA02g13050D	7258.83
chrA02	7113134	G	T	intronic	BnaA02g13050D	11881.3
chrA02	7113156	G	A	intronic	BnaA02g13050D	13285.4
chrA02	7113161	C	T	intronic	BnaA02g13050D	16791.7
chrA02	7113224	A	G	synonymous	BnaA02g13050D	1865.36
chrA02	7113650	A	T	synonymous	BnaA02g13050D	3474.09
chrA02	7113686	C	A	missense	BnaA02g13050D	3708.42
chrA02	7113798	C	T	intronic	BnaA02g13050D	17567.5
chrA02	7113860	A	T	intronic	BnaA02g13050D	41409
chrA02	7113878	A	T	intronic	BnaA02g13050D	52745.4
chrA02	7113892	T	C	intronic	BnaA02g13050D	52507.2
chrA02	7113898	G	T	intronic	BnaA02g13050D	50489.2
chrA02	7113924	T	G	intronic	BnaA02g13050D	7229.56
chrA02	7113945	C	A	intronic	BnaA02g13050D	22148.6
chrA02	7113991	T	G	intronic	BnaA02g13050D	33085.1
chrA02	7114112	C	T	intronic	BnaA02g13050D	28564.4
chrA02	7114136	T	C	intronic	BnaA02g13050D	28078.6
chrA02	7114146	G	C	intronic	BnaA02g13050D	45668.7
chrA02	7114157	T	C	intronic	BnaA02g13050D	5809.79
chrA02	7114226	C	T	intronic	BnaA02g13050D	37601.9
chrA02	7114229	C	G	intronic	BnaA02g13050D	52618.1
chrA02	7115186	C	T	upstream	BnaA02g13050D	21970.5
chrA02	7115248	A	G	synonymous	BnaA02g13060D	13440.1
chrA02	7116881	G	T	intronic	BnaA02g13060D	3470.51
chrA02	7117246	C	T	intronic	BnaA02g13060D	11498.1
chrA02	7117417	T	C	intronic	BnaA02g13060D	5798.81
chrA02	7117421	A	T	intronic	BnaA02g13060D	5823.57
chrA02	7117440	T	A	intronic	BnaA02g13060D	7133.05
chrA02	7117491	C	T	missense	BnaA02g13060D	8793.71
chrA02	7117554	T	A	intronic	BnaA02g13060D	24591.9
chrA02	7117571	A	T,*	intronic	BnaA02g13060D	30440.5
chrA02	7117763	C	T	missense&splice	BnaA02g13060D	8287.91
chrA02	7118178	C	T	synonymous	BnaA02g13060D	33855.4
chrA02	7118205	A	G	synonymous	BnaA02g13060D	28168.4
chrA02	7118246	A	G	intronic	BnaA02g13060D	16159.2
chrA02	7118301	C	T	intronic	BnaA02g13060D	16178.7
chrA02	7118320	A	G	synonymous	BnaA02g13060D	19568.5
chrA02	7118362	C	G	synonymous	BnaA02g13060D	35563.1
chrA02	7118380	C	T	intronic	BnaA02g13060D	50111.8
chrA02	7118388	T	C	intronic	BnaA02g13060D	17597.5
chrA02	7118435	G	A	intronic	BnaA02g13060D	32535.3
chrA02	7118471	T	C	missense	BnaA02g13060D	15338.4
chrA02	7118595	T	C	upstream	BnaA02g13060D	9205.87
chrA02	7118604	G	C	upstream	BnaA02g13060D	11495.9
chrA02	7118684	C	A	upstream	BnaA02g13060D	13456.8
chrA02	7118691	T	G,A	upstream	BnaA02g13060D	26283.8
chrA02	7118699	T	A	upstream	BnaA02g13060D	11628.6
chrA02	7118702	T	A	upstream	BnaA02g13060D	11647.8
