# Supplementary material for: Integrating GWAS, linkage mapping and gene expression analyses reveal the genetic control of first branch height in Brassica napus L
Source: Front Plant Sci. 2022 Dec 15;13:1080999. doi: 10.3389/fpls.2022.1080999 (PMC9798901; doi:10.3389/fpls.2022.1080999)
Supplement: Supplementary file 11 [file Table_9.xlsx]

## Sheet: Sheet1
Supplementary Table 9 | The InDel variations between M083 and 888-5
Chrom	Pos	Ref	Alt	Anno_Pos	Anno_Gene	Quality
chrA02	6908287	CTTTTTTT	CTTTTTT	intronicic	BnaA02g12780D	52545.1
chrA02	6908422	C	CTTGACT	intronicic	BnaA02g12780D	39735.6
chrA02	6908587	AGGGGGGG	AGGGGGG	intronicic	BnaA02g12780D	16130.6
chrA02	6908689	AT	ATT	intronicic	BnaA02g12780D	16361.8
chrA02	6909091	ATCTATCTATCTATCTCCTCTAT	ATCTAT	intronicic	BnaA02g12780D	6500.08
chrA02	6909150	TGG	TGGG	intronicic	BnaA02g12780D	67541.9
chrA02	6916180	TAAAAAAA	TAAAAAA	intronicic	BnaA02g12790D	73855.6
chrA02	6913285	A	AT	intergenic	BnaA02g12780D-BnaA02g12790D	53324.1
chrA02	6914371	TA	T	upstream	BnaA02g12790D	14078.4
chrA02	6917623	C	CTACAT	downstream	BnaA02g12790D	12657.1
chrA02	6917957	C	CGAA	downstream	BnaA02g12790D	29891.4
chrA02	6919976	C	CT	intergenic	BnaA02g12790D-BnaA02g12800D	29128
chrA02	6921008	T	TC	downstream	BnaA02g12800D	5155.11
chrA02	6921037	AT	A	downstream	BnaA02g12800D	10919.3
chrA02	6922025	GA	G	intronic	BnaA02g12800D	19369.5
chrA02	6922514	GT	G	intronic	BnaA02g12800D	13498.4
chrA02	6923071	AT	A	frameshift	BnaA02g12800D	14434.2
chrA02	6923919	GT	G	upstream	BnaA02g12800D	51083.3
chrA02	6927828	A	ATT	upstream	BnaA02g12820D	57034.3
chrA02	6929858	AG	A	upstream	BnaA02g12830D	18854.5
chrA02	6930672	CAGAAAGCAA	C	disruptive_inframe_deletion	BnaA02g12830D	72801.9
chrA02	6931598	T	TGA	downstream	BnaA02g12830D	12277.4
chrA02	6931797	GGTTGTA	G	intergenic	BnaA02g12830D-BnaA02g12840D	90862.7
chrA02	6936924	C	CT	upstream	BnaA02g12840D	62119.8
chrA02	6937057	T	TA	upstream	BnaA02g12840D	5867.01
chrA02	6937845	TC	T	intergenic	BnaA02g12840D-BnaA02g12850D	3249.06
chrA02	6939274	A	AAT	intergenic	BnaA02g12840D-BnaA02g12850D	12351.1
chrA02	6939468	TC	T	intergenic	BnaA02g12840D-BnaA02g12850D	66112.1
chrA02	6940245	A	ATTGAGTCTCC	intergenic	BnaA02g12840D-BnaA02g12850D	14051.6
chrA02	6942318	CCCA	C	intergenic	BnaA02g12840D-BnaA02g12850D	63613.4
chrA02	6942523	CTT	C	intergenic	BnaA02g12840D-BnaA02g12850D	7215.95
chrA02	6945750	CT	C	intergenic	BnaA02g12840D-BnaA02g12850D	4589.37
chrA02	6946518	GA	G	intergenic	BnaA02g12840D-BnaA02g12850D	7269.95
chrA02	6946529	CCG	C	intergenic	BnaA02g12840D-BnaA02g12850D	9210.71
chrA02	6946560	GT	G	intergenic	BnaA02g12840D-BnaA02g12850D	3478.6
chrA02	6953805	T	TA	downstream	BnaA02g12850D	38010.5
chrA02	6955056	A	ATTCCAAAT	intergenic	BnaA02g12850D-BnaA02g12860D	38797.2
chrA02	6963882	T	TA	intergenic	BnaA02g12850D-BnaA02g12860D	45400.3
chrA02	6964322	C	CT	intergenic	BnaA02g12850D-BnaA02g12860D	69603.8
chrA02	6964621	A	ATATTAT	intergenic	BnaA02g12850D-BnaA02g12860D	65749.9
chrA02	6964633	CATTTTT	C	intergenic	BnaA02g12850D-BnaA02g12860D	12847.8
chrA02	6965829	AGATTTTTTTAGGACAAG	A	intergenic	BnaA02g12850D-BnaA02g12860D	10510.5
chrA02	6966249	T	TA	intergenic	BnaA02g12850D-BnaA02g12860D	61201.4
chrA02	6966437	A	AATAT	intergenic	BnaA02g12850D-BnaA02g12860D	63803.6
chrA02	6966902	T	TA	intergenic	BnaA02g12850D-BnaA02g12860D	7750.46
chrA02	6967180	G	GA	intergenic	BnaA02g12850D-BnaA02g12860D	52545.1
chrA02	6967182	G	GGGT	intergenic	BnaA02g12850D-BnaA02g12860D	54599.9
chrA02	6967502	C	CA	intergenic	BnaA02g12850D-BnaA02g12860D	39735.6
chrA02	6967689	TTATGATAAAG	T	intergenic	BnaA02g12850D-BnaA02g12860D	16130.6
chrA02	6967705	TA	T	intergenic	BnaA02g12850D-BnaA02g12860D	16361.8
chrA02	6967821	A	AG	intergenic	BnaA02g12850D-BnaA02g12860D	6500.08
chrA02	6968565	AAATGTGATATTC	A	intergenic	BnaA02g12850D-BnaA02g12860D	67541.9
chrA02	6968817	C	CATA	intergenic	BnaA02g12850D-BnaA02g12860D	73855.6
chrA02	6972924	TATC	T	inframe_deletion	BnaA02g12860D	12933
chrA02	6973450	G	GT	intronic	BnaA02g12860D	9806.27
chrA02	6973892	CT	C	upstream	BnaA02g12860D	69907.1
chrA02	6974086	A	ATAG	upstream	BnaA02g12860D	12123.4
chrA02	6974300	AT	A	upstream	BnaA02g12860D	25709.3
chrA02	6974341	TA	T	upstream	BnaA02g12860D	34852.3
chrA02	6975340	C	CT	intergenic	BnaA02g12860D-BnaA02g12870D	6551.8
chrA02	6975848	A	AC	intergenic	BnaA02g12860D-BnaA02g12870D	55839.2
chrA02	6975892	A	AT	intergenic	BnaA02g12860D-BnaA02g12870D	60833.6
chrA02	6976042	T	TG	intergenic	BnaA02g12860D-BnaA02g12870D	44467.8
chrA02	6976100	T	TA	intergenic	BnaA02g12860D-BnaA02g12870D	60049.7
chrA02	6976470	A	AC	intergenic	BnaA02g12860D-BnaA02g12870D	52788
chrA02	6976508	GA	G	intergenic	BnaA02g12860D-BnaA02g12870D	63008.8
chrA02	6977018	CT	C	intergenic	BnaA02g12860D-BnaA02g12870D	7916.24
chrA02	6977051	TG	T	intergenic	BnaA02g12860D-BnaA02g12870D	61990
chrA02	6977231	AAC	A	intergenic	BnaA02g12860D-BnaA02g12870D	80575.1
chrA02	6977235	T	TGG	intergenic	BnaA02g12860D-BnaA02g12870D	81840.2
chrA02	6978031	A	AGT	intergenic	BnaA02g12860D-BnaA02g12870D	11401.1
chrA02	6978070	CTAAGATTAACATCGTACTTTATATAAAACAATT	C	intergenic	BnaA02g12860D-BnaA02g12870D	50926
chrA02	6979336	TA	T	intergenic	BnaA02g12860D-BnaA02g12870D	8918.2
chrA02	6979563	C	CT	downstream	BnaA02g12870D	41830.4
chrA02	6979885	TA	T	downstream	BnaA02g12870D	12779.4
chrA02	6980254	C	CAT	downstream	BnaA02g12870D	6115.96
chrA02	6980450	C	CA	splice&intronic	BnaA02g12870D	5225.53
chrA02	6989808	A	AAT	intronic	BnaA02g12880D	73532.9
chrA02	6992184	CATCAAAGGTGT	C	intronic	BnaA02g12880D	72935
chrA02	7000727	T	TA	intronic	BnaA02g12880D	78559
chrA02	7002459	T	TA	intronic	BnaA02g12880D	33788.8
chrA02	7004498	C	CA	intergenic	BnaA02g12880D-BnaA02g12890D	35641.3
chrA02	7004601	AGGGT	A	intergenic	BnaA02g12880D-BnaA02g12890D	27739.3
chrA02	7004628	ATC	A	intergenic	BnaA02g12880D-BnaA02g12890D	29077.7
chrA02	7004645	GGCCT	G	intergenic	BnaA02g12880D-BnaA02g12890D	32167.2
chrA02	7004650	T	TAAGAA	intergenic	BnaA02g12880D-BnaA02g12890D	30278.7
chrA02	7007431	T	TA	downstream	BnaA02g12890D	41092.2
chrA02	7007497	CA	C	downstream	BnaA02g12890D	21053.3
chrA02	7007501	TTTTTCAGTTATTGAG	T	downstream	BnaA02g12890D	20712.9
chrA02	7008423	CACTTA	C	frameshift	BnaA02g12890D	46450.5
chrA02	7008431	TTC	T	intronic	BnaA02g12890D	46537.2
chrA02	7008823	A	ACCGG	frameshift	BnaA02g12890D	43075.9
chrA02	7008968	T	TTAAG	intronic	BnaA02g12890D	17338
chrA02	7009012	AGAT	A	intronic	BnaA02g12890D	30388.4
chrA02	7011393	TTTAGACAGCTCTAGATATGTTTTTC	T	intronic	BnaA02g12890D	21922.5
chrA02	7011595	A	AT	intronic	BnaA02g12890D	50334.1
chrA02	7011619	TGAAATGTA	T	intronic	BnaA02g12890D	33779
chrA02	7018172	TGGTGTC	T	inframe_deletion	BnaA02g12910D	3028.82
chrA02	7019434	GTATGATA	G	upstream	BnaA02g12920D	12719.7
chrA02	7019484	TAACCAAAAACTCG	T	upstream	BnaA02g12920D	16022.6
chrA02	7019656	CT	C	upstream	BnaA02g12920D	59472
chrA02	7019763	CGAGTA	C	upstream	BnaA02g12920D	23941.8
chrA02	7019783	GGGTAAC	G	upstream	BnaA02g12920D	29380.5
chrA02	7019836	C	CAT	upstream	BnaA02g12920D	25917.2
chrA02	7019894	CTAG	C	upstream	BnaA02g12920D	24354.3
chrA02	7020153	TC	T	intronic	BnaA02g12920D	78781.1
chrA02	7020435	ATTTT	A	intronic	BnaA02g12920D	31128
chrA02	7021458	TCTG	T	disruptive_inframe_deletion	BnaA02g12920D	42734
chrA02	7021922	T	TA	intronic	BnaA02g12920D	14773.7
chrA02	7022184	TA	T	downstream	BnaA02g12920D	8365.43
chrA02	7029180	TATATATC	T	intergenic	BnaA02g12920D-BnaA02g12930D	37326.6
chrA02	7029268	G	GTTGAAAA	intergenic	BnaA02g12920D-BnaA02g12930D	32729.5
chrA02	7029493	A	AT	intergenic	BnaA02g12920D-BnaA02g12930D	10188.4
chrA02	7029630	A	ACTCCAAATATAAATTAGTTTACAAAAAAAATG	intergenic	BnaA02g12920D-BnaA02g12930D	7081.58
chrA02	7029682	TATAG	T	intergenic	BnaA02g12920D-BnaA02g12930D	15839.4
chrA02	7029721	TCC	T	intergenic	BnaA02g12920D-BnaA02g12930D	13253.3
chrA02	7029882	C	CATTA	intergenic	BnaA02g12920D-BnaA02g12930D	42953.3
chrA02	7030123	C	CT	intergenic	BnaA02g12920D-BnaA02g12930D	19061.5
chrA02	7030164	A	AT	intergenic	BnaA02g12920D-BnaA02g12930D	19453
chrA02	7030269	TAGCAGCAATAATTTGGTTCCAACCA	T	intergenic	BnaA02g12920D-BnaA02g12930D	14881.2
chrA02	7030703	G	GAAACTAATA	intergenic	BnaA02g12920D-BnaA02g12930D	55582.4
chrA02	7032104	G	GA	upstream	BnaA02g12930D	33486.7
chrA02	7032143	A	ATT	upstream	BnaA02g12930D	19955.7
chrA02	7032181	G	GT	upstream	BnaA02g12930D	17461.8
chrA02	7032978	GAAA	G	upstream	BnaA02g12930D	25401.1
chrA02	7032982	GGAGGAGAATCAGAGGAAATTAGAGTATGAATGCAAAC	G	upstream	BnaA02g12930D	25391.3
chrA02	7033286	A	ATAAGAAAAAGGGTAACCC	intergenic	BnaA02g12930D-BnaA02g12940D	24953
chrA02	7033510	TGAA	T	intergenic	BnaA02g12930D-BnaA02g12940D	46555.5
chrA02	7033673	C	CCATTATCACTCTCATA	intergenic	BnaA02g12930D-BnaA02g12940D	52109.6
chrA02	7033985	A	AGAC	intergenic	BnaA02g12930D-BnaA02g12940D	42933.1
chrA02	7034241	A	AC	upstream	BnaA02g12940D	49428.8
chrA02	7034367	GT	G	upstream	BnaA02g12940D	26483.3
chrA02	7035181	TATCCGCC	T	upstream	BnaA02g12940D	26316.7
chrA02	7038815	G	GAAC	intergenic	BnaA02g12940D-BnaA02g12950D	11448.5
chrA02	7038993	GCAAGACAGC	G	intergenic	BnaA02g12940D-BnaA02g12950D	24833
chrA02	7039211	AG	A	upstream	BnaA02g12950D	28094.7
chrA02	7039213	A	ACAGTCCCACG	upstream	BnaA02g12950D	28067.7
chrA02	7039435	TACAC	T	upstream	BnaA02g12950D	20801.8
chrA02	7040050	C	CTAATTAG	upstream	BnaA02g12950D	5496.18
chrA02	7040104	ATG	A	upstream	BnaA02g12950D	6040.33
chrA02	7040116	ATCAT	A	upstream	BnaA02g12950D	8679.23
chrA02	7041595	AT	A	downstream	BnaA02g12950D	13967.1
chrA02	7041662	CCT	C	downstream	BnaA02g12950D	14318.1
chrA02	7043812	AAATTAATTTGGTG	A	intergenic	BnaA02g12950D-BnaA02g12960D	8302.19
chrA02	7043826	CAATGGTAAA	C	intergenic	BnaA02g12950D-BnaA02g12960D	8055.39
chrA02	7044748	TC	T	upstream	BnaA02g12960D	25762.5
chrA02	7044950	TG	T	upstream	BnaA02g12960D	34936.5
chrA02	7044994	CAGA	C	disruptive_inframe_deletion	BnaA02g12960D	10442.1
chrA02	7045252	AC	A	intronic	BnaA02g12960D	32513.5
chrA02	7045435	C	CT	splice&intronic	BnaA02g12960D	51091.7
chrA02	7045467	C	CTT	intronic	BnaA02g12960D	65595.8
chrA02	7045539	G	GTTTTC	intronic	BnaA02g12960D	14490.2
chrA02	7047244	TATCTTAAGAACA	T	downstream	BnaA02g12960D	65608.3
chrA02	7047515	AGC	A	downstream	BnaA02g12960D	68582.4
chrA02	7047565	C	CA	downstream	BnaA02g12960D	61225.8
chrA02	7047587	ATTATAACGTTGGACAAACTTGCAGGTATGTGTGTGTCT	A	downstream	BnaA02g12960D	20236.8
chrA02	7047681	T	TGCA	downstream	BnaA02g12960D	12771.2
chrA02	7047750	AT	A	downstream	BnaA02g12960D	33395.4
chrA02	7047786	T	TC	downstream	BnaA02g12960D	15305
chrA02	7047806	TCTTAGACTTGAATG	T	downstream	BnaA02g12960D	11969
chrA02	7048038	G	GT	downstream	BnaA02g12960D	3130.6
chrA02	7048518	CAATT	C	intergenic	BnaA02g12960D-BnaA02g12970D	6737.08
chrA02	7050108	A	AT	upstream	BnaA02g12970D	5064.67
chrA02	7050271	TGTTAA	T	upstream	BnaA02g12970D	6923.25
chrA02	7050373	GA	G	upstream	BnaA02g12970D	42960.5
chrA02	7050514	GTCGATTTGATCC	G	upstream	BnaA02g12970D	45825.3
chrA02	7050774	CCAA	C	disruptive_inframe_deletion	BnaA02g12970D	46323.6
chrA02	7050959	CATTCCGATGAAAGGATTTGAGGATGTTTCTTCATCTGCTAGAAGATGTTTCAATACACCCAGA	C	splice_donor&inframe_deletion&splice&intronic	BnaA02g12970D	26950.2
chrA02	7053597	A	AT	intronic	BnaA02g12970D	3458.09
chrA02	7058922	CT	C	downstream	BnaA02g12990D	6270.45
chrA02	7065439	G	GTT	downstream	BnaA02g13000D	49500.4
chrA02	7065457	T	TTACAA	downstream	BnaA02g13000D	4484.36
chrA02	7065539	AAACCAAT	A	downstream	BnaA02g13000D	41106.2
chrA02	7065584	T	TAAG	downstream	BnaA02g13000D	9198.41
chrA02	7065819	T	TG	downstream	BnaA02g13000D	6439.08
chrA02	7065881	CG	C	downstream	BnaA02g13000D	5023.76
chrA02	7065915	C	CGG	downstream	BnaA02g13000D	5140.93
chrA02	7066214	TG	T	intronic	BnaA02g13000D	48738.3
chrA02	7066704	T	TA	intronic	BnaA02g13000D	63497.8
chrA02	7067025	C	CGA	upstream	BnaA02g13000D	8775.99
chrA02	7067140	A	AAG	upstream	BnaA02g13000D	49740.8
chrA02	7067215	CATTGTATTTT	C	upstream	BnaA02g13000D	45004
chrA02	7067253	TACACAGG	T	upstream	BnaA02g13000D	10632.2
chrA02	7067568	T	TA	upstream	BnaA02g13000D	9166.32
chrA02	7067604	C	CCGG	upstream	BnaA02g13000D	57791.5
chrA02	7068168	AGAAATCGCCAACGCGAATAG	A	intergenic	BnaA02g13000D-BnaA02g13010D	19523.3
chrA02	7068988	GT	G	intergenic	BnaA02g13000D-BnaA02g13010D	5729.72
chrA02	7069980	T	TCC	intergenic	BnaA02g13000D-BnaA02g13010D	13901
chrA02	7070215	GC	G	intergenic	BnaA02g13000D-BnaA02g13010D	16885.2
chrA02	7071673	A	ATAAT	downstream	BnaA02g13010D	32343.2
chrA02	7071767	T	TA	intronic	BnaA02g13010D	41799.9
chrA02	7072914	G	GATAT	upstream	BnaA02g13010D	8625.47
chrA02	7073769	AT	A	intergenic	BnaA02g13010D-BnaA02g13020D	7067.83
chrA02	7073893	G	GTT	intergenic	BnaA02g13010D-BnaA02g13020D	5211.1
chrA02	7074820	GT	G	intergenic	BnaA02g13010D-BnaA02g13020D	5756.07
chrA02	7074825	GGGAAGTCTTCTATTAGATGCCTTCTT	G	intergenic	BnaA02g13010D-BnaA02g13020D	9028.13
chrA02	7075162	AAAAC	A	intergenic	BnaA02g13010D-BnaA02g13020D	24817.8
chrA02	7078028	CA	C	intronic	BnaA02g13020D	7661.3
chrA02	7083134	AATGCCAATTGAAAAGTG	A	intergenic	BnaA02g13020D-BnaA02g13030D	16351.8
chrA02	7085867	T	TAA	intergenic	BnaA02g13020D-BnaA02g13030D	31725.3
chrA02	7086389	A	AT	intergenic	BnaA02g13020D-BnaA02g13030D	7243.25
chrA02	7095848	G	GTTACACGATC	intergenic	BnaA02g13020D-BnaA02g13030D	22595.6
chrA02	7095852	TGTGG	T	intergenic	BnaA02g13020D-BnaA02g13030D	21894.4
chrA02	7095873	AT	A	intergenic	BnaA02g13020D-BnaA02g13030D	23061.7
chrA02	7095877	AAGTTTGTG	A	intergenic	BnaA02g13020D-BnaA02g13030D	22908.3
chrA02	7095888	AGTGTGTTGTTAT	A	intergenic	BnaA02g13020D-BnaA02g13030D	23542.5
chrA02	7095909	G	GCCTAGAA	intergenic	BnaA02g13020D-BnaA02g13030D	25804
chrA02	7095911	AT	A	intergenic	BnaA02g13020D-BnaA02g13030D	26070.2
chrA02	7095920	C	CA	intergenic	BnaA02g13020D-BnaA02g13030D	22194.6
chrA02	7096099	CAATA	C	intergenic	BnaA02g13020D-BnaA02g13030D	8777.87
chrA02	7096106	CATGATCCGTGAATCGAAATGACATATAGTCTAGA	C	intergenic	BnaA02g13020D-BnaA02g13030D	7861.14
chrA02	7097543	CACTTCTACCTACGAAGTAACCAACATCT	C	intergenic	BnaA02g13020D-BnaA02g13030D	2598.37
chrA02	7097738	CAA	C	intergenic	BnaA02g13020D-BnaA02g13030D	17321.5
chrA02	7097745	TAAATTGTGA	T	intergenic	BnaA02g13020D-BnaA02g13030D	19061
chrA02	7097759	CAGGTAATA	C	intergenic	BnaA02g13020D-BnaA02g13030D	21290.1
chrA02	7103035	TCGG	T	disruptive_inframe_deletion	BnaA02g13040D	49076.8
chrA02	7109384	AAC	A	downstream	BnaA02g13050D	16253.7
chrA02	7109451	A	ACC	downstream	BnaA02g13050D	8791.9
chrA02	7109637	AGC	A	intronic	BnaA02g13050D	72042.6
chrA02	7109682	T	TTAAC	intronic	BnaA02g13050D	68491.4
chrA02	7109705	C	CTTG	intronic	BnaA02g13050D	37765.8
chrA02	7109707	AC	A	splice&intronic	BnaA02g13050D	37765.8
chrA02	7110016	A	AG	splice&intronic	BnaA02g13050D	7006.07
chrA02	7110020	A	AGAAAGATG	intronic	BnaA02g13050D	7258.57
chrA02	7110028	GCTGCAATGATACC	G	intronic	BnaA02g13050D	5786.21
chrA02	7110067	T	TG	splice&intronic	BnaA02g13050D	31927.3
chrA02	7110068	A	ATT	splice&intronic	BnaA02g13050D	32162.8
chrA02	7110652	AAGAC	A	intronic	BnaA02g13050D	33009.6
chrA02	7111081	TTCC	T	disruptive_inframe_deletion	BnaA02g13050D	6983.65
chrA02	7112976	C	CA	intronic	BnaA02g13050D	33754.2
chrA02	7113013	TA	T	intronic	BnaA02g13050D	36579.9
chrA02	7113736	AACG	A	intronic	BnaA02g13050D	36140.2
chrA02	7113773	G	GA	intronic	BnaA02g13050D	30545.9
chrA02	7113885	CAG	C	intronic	BnaA02g13050D	52908.7
chrA02	7113947	A	AAG	intronic	BnaA02g13050D	9409.53
chrA02	7113993	AT	A	intronic	BnaA02g13050D	33262
chrA02	7114035	GA	G	intronic	BnaA02g13050D	31018.1
chrA02	7114047	G	GTT	intronic	BnaA02g13050D	32542.1
chrA02	7114100	G	GTTATGT	intronic	BnaA02g13050D	31013
chrA02	7114206	A	AG	intronic	BnaA02g13050D	41021.1
chrA02	7114246	TTG	T	downstream	BnaA02g13060D	5527.17
chrA02	7114259	A	ACTGGAGT	downstream	BnaA02g13060D	12294.6
chrA02	7114867	A	AT	upstream	BnaA02g13050D	25261.6
chrA02	7116328	AGTTAG	A	intronic	BnaA02g13060D	1580.9
chrA02	7116338	T	TATGATAA	intronic	BnaA02g13060D	4434.6
chrA02	7116815	GA	G	intronic	BnaA02g13060D	10130.3
chrA02	7117469	T	TGCA	intronic	BnaA02g13060D	56246.8
chrA02	7118266	G	GATA	intronic	BnaA02g13060D	30580
chrA02	7118623	CTG	C	upstream	BnaA02g13060D	14907.9
chrA02	7118672	AG	A	upstream	BnaA02g13060D	11361.6
chrA02	7118689	C	CA	upstream	BnaA02g13060D	13032
